# Supplementary material for: Pyrosequencing of Bacterial Symbionts within Axinella corrugata Sponges: Diversity and Seasonal Variability
Source: PLoS One. 2012 Jun 12;7(6):e38204. doi: 10.1371/journal.pone.0038204 (PMC3373494; doi:10.1371/journal.pone.0038204)
Supplement: Table S1 — Representative unique A. corrugata -specific symbionts (as percentages of total). * - Average occurrence is based only the six Broward county A. corrugata- samples (XLS) [file pone.0038204.s002.xls]

## Sheet: Sheet1
Table S1 - Representative unique A. corrugata-specific symbionts (as percentages of total)
Species assignment	Taxonomy	Amp-May	Ax-May1	Ax-May2	Ax29B-Dec	Ax29C-Dec	Ax29-Dec	Ax-May	Ax-May-Key		Mean Occurance*
Ectothiorhodospira_Ectothiorhodospira sp. 'Bogoria Red'	Proteobacteria;Gammaproteobacteria;Chromatiales;Ectothiorhodospiraceae;Ectothiorhodospira	0.00342971	27.4103	7.63646	20.9741	22.7774	28.8729	23.6065	12.6228		21.8796
Sh765B-TzT-29_unidentified bacterium wb1_N15	Proteobacteria;Deltaproteobacteria;Sh765B-TzT-29;unidentified bacterium wb1_N15	0	5.00414	13.553	13.5124	11.7167	5.35187	4.44184	4.26677		8.93
Sedimenticola_endosymbiont of Ridgeia piscesae	Proteobacteria;Gammaproteobacteria;Order Incertae Sedis;Family Incertae Sedis;Sedimenticola	0	13.5152	4.88157	5.14687	9.53024	3.12971	4.58065	1.31221		6.79738
Thioalkalivibrio_Thioalkalivibrio sp. ALN1	Proteobacteria;Gammaproteobacteria;Chromatiales;Ectothiorhodospiraceae;Thioalkalivibrio	0	3.03655	4.89186	3.79111	4.02559	3.32268	6.62883	2.88243		4.28277
Parvularcula_Parvularcula lutaonensis	Proteobacteria;Alphaproteobacteria;Parvularculales;Parvularculaceae;Parvularcula	0	2.83026	2.60041	4.68491	2.71374	2.58096	8.77572	5.79537		4.031
OCS116 clade_marine metagenome	Proteobacteria;Alphaproteobacteria;OCS116 clade;marine metagenome	0.140618	2.8412	2.11637	4.50916	0.845632	2.07441	6.28644	5.80924		3.1122
Thioalkalivibrio_Thioalkalivibrio sp. K90mix	Proteobacteria;Gammaproteobacteria;Chromatiales;Ectothiorhodospiraceae;Thioalkalivibrio	0	3.18658	5.3862	2.9174	3.75872	0.913586	2.03584	0.565944		3.03306
Nitrospira_unidentified	Nitrospirae;Nitrospira;Nitrospirales;Nitrospiraceae;Nitrospira	0	1.05803	1.86921	6.92443	2.5787	1.16686	1.82609	0.443877		2.57055
Thiocystis_Thiocystis minor	Proteobacteria;Gammaproteobacteria;Chromatiales;Chromatiaceae;Thiocystis	0	4.07427	1.04531	1.69219	3.83589	1.63119	2.14689	1.0875		2.40429
endosymbionts_Codakia orbicularis gill symbiont	Proteobacteria;Gammaproteobacteria;Order Incertae Sedis;Family Incertae Sedis;Sedimenticola	0	3.81953	1.82801	1.35074	3.85197	0.976904	2.19624	0.693558		2.33723
Ectothiorhodospira_Ectothiorhodospira sp. ES3	Proteobacteria;Gammaproteobacteria;Chromatiales;Ectothiorhodospiraceae;Ectothiorhodospira	0	1.82068	1.31823	0.964097	0.855278	4.19405	4.00074	2.45797		2.19218
Natronocella_Natronocella acetinitrilica	Proteobacteria;Gammaproteobacteria;Chromatiales;Ectothiorhodospiraceae;Natronocella	0.740817	0.337569	0.180227	4.17273	2.53368	2.14979	1.6441	2.08345		1.83635
Thioalkalivibrio_Thioalkalivibrio denitrificans	Proteobacteria;Gammaproteobacteria;Chromatiales;Ectothiorhodospiraceae;Thioalkalivibrio	0	0.486036	0.952626	4.705	2.9774	0.618103	0.558315	0.610331		1.71625
Synechococcus_Synechococcus sp. WH 8109	Cyanobacteria;SubsectionI;Synechococcus;Synechococcus sp. WH 8109	17.2549	1.85819	1.81256	0.0853628	0.270088	2.71965	2.39366	3.67031		1.52325
Thiohalocapsa_Thiohalocapsa halophila	Proteobacteria;Gammaproteobacteria;Chromatiales;Chromatiaceae;Thiohalocapsa	0	2.55677	1.21009	1.35074	2.10604	0.214075	1.36648	0.826721		1.46737
Thioalkalivibrio_Thioalkalivibrio thiocyanodenitrificans	Proteobacteria;Gammaproteobacteria;Chromatiales;Ectothiorhodospiraceae;Thioalkalivibrio	0	0.411021	0.741504	3.42958	2.42757	0.554785	0.55523	0.829496		1.35328
Desulfohalobiaceae_Desulfovibrionales bacterium Spi55	Proteobacteria;Deltaproteobacteria;Desulfovibrionales;Desulfohalobiaceae;Desulfovibrionales bacterium Spi55	0	1.05959	1.66323	2.21943	1.99994	0.407043	0.302292	0.280198		1.27525
Ectothiorhodospira_Ectothiorhodospira marina	Proteobacteria;Gammaproteobacteria;Chromatiales;Ectothiorhodospiraceae;Ectothiorhodospira	0	0.876741	4.2379	0.361537	0.498376	0.135681	0.151146	0.391167		1.04356
Prochlorococcus_Prochlorococcus marinus str. MIT 9202	Cyanobacteria;SubsectionI;Prochlorococcus;Prochlorococcus marinus str. MIT 9202	3.14847	0.446966	0.370752	0.0853628	0.556252	3.21413	0.27453	1.0986		0.824666
Candidatus Blochmannia_endosymbiont of Camponotus ligniperdus	Proteobacteria;Gammaproteobacteria;Enterobacteriales;Enterobacteriaceae;Candidatus Blochmannia	0	1.07678	0.38105	0.266131	0.678435	0.729663	1.20917	0.579815		0.723538
Synechococcus_Synechococcus sp. KORDI-20	Cyanobacteria;SubsectionI;Synechococcus;Synechococcus sp. KORDI-20	3.35768	1.53156	1.20494	0.0803415	0.237934	0.494482	0.51513	0.735172		0.677399
Spirochaeta_Spirochaeta alkalica	Spirochaetes;Spirochaetes;Spirochaetales;Spirochaetaceae;Spirochaeta	0	0.381327	0.818744	1.01431	0.311887	0.331665	0.521299	0.829496		0.563206
Synechococcus_Synechococcus sp. WH 7805	Cyanobacteria;SubsectionI;Synechococcus;Synechococcus sp. WH 7805	12.6522	0.201603	0.211123	0.0602561	0.0675219	1.25128	1.51146	6.27809		0.550541
SAR116 clade_marine metagenome	Proteobacteria;Alphaproteobacteria;Rickettsiales;SAR116 clade;marine metagenome	0.720239	0.478222	0.870237	0.0401707	0.350471	1.21811	0.345476	1.80603		0.550449
NS5 marine group_marine metagenome	Bacteroidetes;Flavobacteria;Flavobacteriales;Flavobacteriaceae;NS5 marine group	0.799122	0.56574	0.587024	0.115491	0.286164	0.913586	0.79583	1.56467		0.543972
Marichromatium_Marichromatium bheemlicum	Proteobacteria;Gammaproteobacteria;Chromatiales;Chromatiaceae;Marichromatium	0	0.135965	0.133883	1.16997	1.09643	0.295483	0.296123	0.294069		0.521309
Candidatus Puniceispirillum_Candidatus Puniceispirillum marinum IMCC1322	Proteobacteria;Alphaproteobacteria;Rickettsiales;SAR116 clade;Candidatus Puniceispirillum	0.147477	0.40477	1.01442	0.030128	0.151121	1.06434	0.388661	1.34273		0.508907
NS2b marine group_marine metagenome	Bacteroidetes;Flavobacteria;Flavobacteriales;Flavobacteriaceae;NS2b marine group	0.974037	0.742338	0.628218	0.0903841	0.19292	0.705542	0.681699	0.513233		0.50685
Arenicella_Laxus cosmopolitus associated bacterium	Proteobacteria;Gammaproteobacteria;Order Incertae Sedis;Family Incertae Sedis;Arenicella	0	0.807977	0.489186	0.436857	0.546606	0.183923	0.533638	0.310714		0.499698
iodide-oxidizers_iodide-oxidizing bacterium WAI-2	Proteobacteria;Alphaproteobacteria;iodide-oxidizers;iodide-oxidizing bacterium WAI-2	0	0.193789	0.046344	0.175747	0.154336	0.165832	0.697122	0.449426
* - Average occurance is based only the six Broward county A. corrugata- samples
