# Supplementary material for: Pyrosequencing of Bacterial Symbionts within Axinella corrugata Sponges: Diversity and Seasonal Variability
Source: PLoS One. 2012 Jun 12;7(6):e38204. doi: 10.1371/journal.pone.0038204 (PMC3373494; doi:10.1371/journal.pone.0038204)
Supplement: Table S2 — Differentially abundant OTUs identified between May and December A. corrugata samples. OTUs are ordered by relative abundance of May samples. OTU abundances were input to Metastats using default parameters. A total of 268 were detected as differentially abundant (with a corresponding false discovery rate ∼ 1%). The May samples contained 112 enriched OTUs relative to the December group, while 156 OTUs were relatively enriched in the December population. No confident phylum assignment could be made for 114 of these OTUs using the RDP Bayesian classifier. (XLS) [file pone.0038204.s003.xls]

## Sheet: Differentially Abundant OTUs
Supplementary Table S2. Differentially abundant OTUs identified between May and December Axinella samples.
OTU Name	May samples (mean proportion)	std.err (May)	December samples (mean proportion)	std.err (December)	Metastats pvalue	Metastats qvalue	RDP Classifier Consensus Lineage
6156	0.142044	0.00102536	0.173533	0.00130416	3.54802e-82	8.24018e-79	Root;Bacteria
8012	0.106526	0.000906153	0.0798468	0.000933439	1.40795e-89	4.3599e-86	Root;Bacteria
118	0.0520209	0.000652259	0.0423011	0.000693134	9.91714e-24	6.58065e-21	Root;Bacteria;Proteobacteria;Gammaproteobacteria;Chromatiales;Ectothiorhodospiraceae
9233	0.0479144	0.00062734	0.0763128	0.000914299	5.2707e-154	3.67231e-150	Root;Bacteria;Proteobacteria;Deltaproteobacteria
8486	0.0337316	0.000530273	0.0182036	0.00046038	1.224e-98	4.87321e-95	Root;Bacteria;Proteobacteria
1106	0.0318768	0.000515982	0.0122741	0.000379175	1.06611e-178	9.90401e-175	Root;Bacteria;Cyanobacteria;Cyanobacteria;Family II;GpIIa
2898	0.0225079	0.000435668	0.0135193	0.000397693	1.68356e-48	2.2343e-45	Root;Bacteria
3795	0.0193331	0.000404431	0.0137209	0.000400606	9.4425e-22	5.72085e-19	Root;Bacteria;Proteobacteria;Alphaproteobacteria
8884	0.0149679	0.000356646	0.00424553	0.000223908	8.70135e-120	4.04173e-116	Root;Bacteria
7976	0.0106716	0.000301799	0.0170058	0.000445247	4.01729e-34	3.49876e-31	Root;Bacteria;Nitrospira;Nitrospira;Nitrospirales;Nitrospiraceae;Nitrospira
4849	0.00992969	0.000291228	0.0428585	0.000697483	0	0	Root;Bacteria;Proteobacteria;Gammaproteobacteria
8764	0.00681534	0.000241652	0.000640387	8.71183e-05	4.00267e-98	1.39441e-94	Root;Bacteria;Proteobacteria;Alphaproteobacteria
6046	0.00573696	0.000221832	0.00340354	0.000200564	8.53353e-14	2.93613e-11	Root;Bacteria
6251	0.00518483	0.000210946	0.0012452	0.000121444	1.41715e-48	1.97478e-45	Root;Bacteria;Cyanobacteria;Cyanobacteria;Family II;GpIIa
2891	0.0051417	0.000210071	0.00849106	0.000315978	6.01684e-20	3.42219e-17	Root;Bacteria;Proteobacteria;Gammaproteobacteria
8078	0.00510719	0.000209368	0.00179071	0.000145596	2.99533e-33	2.52966e-30	Root;Bacteria
701	0.00496916	0.000206534	0.00212276	0.000158495	1.5479e-24	1.07849e-21	Root;Bacteria
5721	0.00471898	0.000201293	0.00252597	0.000172859	4.40649e-15	1.80599e-12	Root;Bacteria;Bacteroidetes;Flavobacteria;Flavobacteriales;Flavobacteriaceae
428	0.00437389	0.000193827	0.021702	0.000501779	5.6658e-278	7.89519e-274	Root;Bacteria;Cyanobacteria;Cyanobacteria;Family II;GpIIa
4826	0.00421861	0.00019037	0.002692	0.000178435	1.99201e-08	4.14303e-06	Root;Bacteria
7840	0.00416685	0.000189203	0.00215834	0.000159815	1.67001e-14	6.20567e-12	Root;Bacteria
3256	0.00337316	0.000170301	0.00155353	0.000135628	4.51044e-15	1.8218e-12	Root;Bacteria
7637	0.00327826	0.000167896	0.000889426	0.000102657	2.53128e-28	2.0156e-25	Root;Bacteria
6871	0.00302808	0.000161383	0.00431668	0.000225768	2.1903e-06	0.000335401	Root;Bacteria
951	0.00295044	0.000159307	0.00176699	0.000144631	1.59751e-07	2.90993e-05	Root;Bacteria
911	0.00270888	0.000152664	0.00101988	0.000109921	9.8235e-17	4.41576e-14	Root;Bacteria
3303	0.00270025	0.000152422	0.000901286	0.000103339	2.83233e-19	1.54777e-16	Root;Bacteria
4873	0.00253634	0.000147735	0.000818272	9.84687e-05	7.30643e-19	3.77088e-16	Root;Bacteria
760	0.00251046	0.000146982	0.00152981	0.00013459	2.78202e-06	0.000408074	Root;Bacteria;Cyanobacteria;Cyanobacteria;Family II;GpIIa
9078	0.00241556	0.000144184	0	0	6.74642e-46	8.54637e-43	Root;Bacteria;Cyanobacteria;Cyanobacteria;Chloroplast
3380	0.00234655	0.000142114	0.000925004	0.000104688	8.35069e-14	2.90914e-11	Root;Bacteria;Bacteroidetes;Flavobacteria;Flavobacteriales
3889	0.00233792	0.000141853	0.00345097	0.000201952	4.11221e-06	0.000593812	Root;Bacteria;Proteobacteria
3231	0.00226028	0.000139483	0.00142308	0.000129817	2.826e-05	0.00342433	Root;Bacteria
8208	0.00210499	0.000134617	0.00348655	0.000202986	4.82855e-09	1.10303e-06	Root;Bacteria
841	0.00201009	0.000131554	0.000296475	5.92867e-05	9.48005e-26	6.95278e-23	Root;Bacteria;Proteobacteria;Alphaproteobacteria;Rhodobacterales;Rhodobacteraceae
3927	0.00194108	0.00012928	0.00113847	0.000116129	1.20926e-05	0.0015897	Root;Bacteria;Proteobacteria;Alphaproteobacteria
8623	0.00189794	0.000127838	0.000901286	0.000103339	1.4067e-08	3.0157e-06	Root;Bacteria;Proteobacteria
3610	0.00189794	0.000127838	0	0	2.41449e-36	2.24303e-33	Root;Bacteria;Proteobacteria;Alphaproteobacteria;Kordiimonadales;Kordiimonadaceae;Kordiimonas
4363	0.00181167	0.000124905	0.000343912	6.38522e-05	1.09403e-20	6.35215e-18	Root;Bacteria;Bacteroidetes;Flavobacteria;Flavobacteriales;Flavobacteriaceae
1438	0.00177716	0.000123711	0.00300033	0.000188347	2.0988e-08	4.30095e-06	Root;Bacteria
4904	0.00169952	0.000120983	0.000925004	0.000104688	5.12506e-06	0.000725044	Root;Bacteria
1738	0.00165639	0.000119441	0.000106731	3.55754e-05	6.57611e-27	5.09094e-24	Root;Bacteria;Cyanobacteria;Cyanobacteria;Family II;GpIIa
4951	0.00157012	0.000116294	0.000640387	8.71183e-05	3.20109e-09	7.56043e-07	Root;Bacteria;Proteobacteria
6069	0.00150973	0.000114039	0.000474361	7.49857e-05	4.65592e-12	1.41042e-09	Root;Bacteria;Proteobacteria;Deltaproteobacteria
5448	0.00149247	0.000113386	0.000438784	7.21202e-05	1.05971e-12	3.28154e-10	Root;Bacteria
356	0.00134581	0.000107679	0.000296475	5.92867e-05	2.18278e-14	8.00438e-12	Root;Bacteria
3161	0.00134581	0.000107679	0.000533656	7.9532e-05	2.20726e-08	4.49019e-06	Root;Bacteria
5054	0.00133719	0.000107334	0.000166026	4.4369e-05	1.02304e-18	5.00206e-16	Root;Bacteria;Proteobacteria;Alphaproteobacteria
5369	0.00126817	0.000104531	4.74361e-05	2.37176e-05	1.98077e-22	1.22674e-19	Root;Bacteria;Cyanobacteria;Cyanobacteria;Family II;GpIIa
3353	0.00122504	0.00010274	0.000521797	7.86438e-05	5.00852e-07	8.34547e-05	Root;Bacteria
7845	0.0011819	0.000100917	9.48722e-05	3.3541e-05	9.23663e-19	4.62276e-16	Root;Bacteria;Cyanobacteria;Cyanobacteria;Family II;GpIIa
234	0.00113014	9.86853e-05	5.92951e-05	2.65169e-05	2.37389e-19	1.32319e-16	Root;Bacteria
6813	0.00107838	9.64013e-05	0.000332053	6.2742e-05	3.96598e-09	9.28827e-07	Root;Bacteria;Cyanobacteria;Cyanobacteria;Family II;GpIIa
7137	0.00106112	9.56278e-05	0.00180257	0.000146077	1.28693e-05	0.00168387	Root;Bacteria;Proteobacteria
7787	0.0010525	9.52387e-05	0.00463688	0.000233954	5.21917e-55	8.55625e-52	Root;Bacteria
4325	0.0010525	9.52387e-05	0.000438784	7.21202e-05	2.2078e-06	0.000336233	Root;Bacteria
6778	0.000992106	9.24689e-05	0.0017077	0.000142188	1.45153e-05	0.0018472	Root;Bacteria
1419	0.000983479	9.20664e-05	3.55771e-05	2.05402e-05	1.00969e-17	4.61306e-15	Root;Bacteria
7761	0.000966225	9.1256e-05	0.000403207	6.91358e-05	6.05217e-06	0.000818795	Root;Bacteria
2285	0.000948971	9.04383e-05	0.000320194	6.16118e-05	1.72897e-07	3.09597e-05	Root;Bacteria;Cyanobacteria;Cyanobacteria;Family II;GpIIa
7770	0.000940344	9.00267e-05	0.000450643	7.30879e-05	9.18826e-05	0.00955499	Root;Bacteria
7388	0.000940344	9.00267e-05	0.000450643	7.30879e-05	9.18826e-05	0.00955499	Root;Bacteria;Proteobacteria;Deltaproteobacteria
3076	0.00092309	8.91977e-05	0.000391348	6.8112e-05	1.30656e-05	0.00168919	Root;Bacteria
2833	0.000905836	8.83609e-05	7.11541e-05	2.90477e-05	1.00511e-14	3.89055e-12	Root;Bacteria;Bacteroidetes;Flavobacteria;Flavobacteriales;Flavobacteriaceae
8644	0.000888582	8.75161e-05	0.000225321	5.16868e-05	5.00933e-09	1.13503e-06	Root;Bacteria
491	0.000879955	8.70906e-05	7.11541e-05	2.90477e-05	2.98399e-14	1.08004e-11	Root;Bacteria
463	0.000862701	8.62333e-05	0.000213462	5.03085e-05	5.9763e-09	1.32188e-06	Root;Bacteria
257	0.000862701	8.62333e-05	0.00176699	0.000144631	2.08223e-08	4.2986e-06	Root;Bacteria;Proteobacteria
2150	0.000845447	8.53673e-05	5.92951e-05	2.65169e-05	4.01588e-14	1.43489e-11	Root;Bacteria;Cyanobacteria;Cyanobacteria;Chloroplast
4821	0.000845447	8.53673e-05	0.00238366	0.000167931	2.27426e-18	1.07429e-15	Root;Bacteria;Nitrospira;Nitrospira;Nitrospirales;Nitrospiraceae;Nitrospira
5427	0.00083682	8.4931e-05	0	0	1.04615e-16	4.62789e-14	Root;Bacteria;Bacteroidetes
6902	0.00083682	8.4931e-05	0.000177885	4.5926e-05	1.34669e-09	3.38123e-07	Root;Bacteria;Cyanobacteria;Cyanobacteria;Family II;GpIIa
959	0.000828193	8.44925e-05	0.00154167	0.00013511	3.7027e-06	0.000537463	Root;Bacteria;Nitrospira;Nitrospira;Nitrospirales;Nitrospiraceae;Nitrospira
7510	0.000802312	8.31629e-05	0.00023718	5.30292e-05	2.44068e-07	4.33254e-05	Root;Bacteria;Proteobacteria
2160	0.000793685	8.27149e-05	0.000154167	4.27553e-05	1.25524e-09	3.20946e-07	Root;Bacteria;Cyanobacteria;Cyanobacteria;Chloroplast;Chlorophyta
1696	0.000785058	8.22645e-05	0.000320194	6.16118e-05	3.49012e-05	0.00403604	Root;Bacteria;Proteobacteria;Alphaproteobacteria
1868	0.000776431	8.18116e-05	0.000142308	4.10782e-05	1.00375e-09	2.59019e-07	Root;Bacteria
5122	0.000767804	8.13562e-05	0.000320194	6.16118e-05	5.92059e-05	0.00652192	Root;Bacteria
4469	0.00075055	8.04375e-05	0.000308335	6.04604e-05	5.85219e-05	0.00647216	Root;Bacteria;Proteobacteria
3898	0.000741923	7.99743e-05	0.00206347	0.000156271	8.60102e-16	3.74543e-13	Root;Bacteria;Bacteroidetes;Flavobacteria;Flavobacteriales;Flavobacteriaceae
7940	0.000741923	7.99743e-05	0.000213462	5.03085e-05	5.02897e-07	8.34547e-05	Root;Bacteria;Cyanobacteria;Cyanobacteria;Family II;GpIIa
2527	0.000724669	7.90396e-05	0	0	1.27585e-14	4.87088e-12	Root;Bacteria
6630	0.000724669	7.90396e-05	0.000106731	3.55754e-05	4.62087e-10	1.23829e-07	Root;Bacteria;Bacteroidetes;Flavobacteria;Flavobacteriales;Flavobacteriaceae
6275	0.000716042	7.8568e-05	0.00334424	0.000198815	6.91871e-42	8.03424e-39	Root;Bacteria;Proteobacteria;Gammaproteobacteria
8030	0.000707415	7.80936e-05	0.000225321	5.16868e-05	3.43386e-06	0.000501049	Root;Bacteria
6383	0.000690161	7.7136e-05	0.000106731	3.55754e-05	1.87616e-09	4.58665e-07	Root;Bacteria
2168	0.000690161	7.7136e-05	0.000249039	5.43384e-05	2.23683e-05	0.00277203	Root;Bacteria;Cyanobacteria;Cyanobacteria;Family II;GpIIa
6290	0.000681534	7.66527e-05	0.00177885	0.000145114	1.193e-12	3.65369e-10	Root;Bacteria;Nitrospira;Nitrospira;Nitrospirales;Nitrospiraceae;Nitrospira
1970	0.000655653	7.51842e-05	0	0	2.46556e-13	8.18027e-11	Root;Bacteria
6931	0.000638399	7.4189e-05	3.55771e-05	2.05402e-05	2.42651e-11	7.11853e-09	Root;Bacteria
4675	0.000638399	7.4189e-05	0.000154167	4.27553e-05	5.0307e-07	8.34547e-05	Root;Bacteria;Bacteroidetes;Flavobacteria;Flavobacteriales;Flavobacteriaceae
6133	0.000612518	7.26705e-05	0.000130449	3.93296e-05	2.57185e-07	4.53649e-05	Root;Bacteria;Cyanobacteria;Cyanobacteria;Family II;GpIIa
4953	0.000603891	7.21573e-05	7.11541e-05	2.90477e-05	3.09362e-09	7.36907e-07	Root;Bacteria;Cyanobacteria;Cyanobacteria;Family II;GpIIa
5342	0.000569383	7.00665e-05	0.00473175	0.000236324	5.5605e-81	1.19207e-77	Root;Bacteria;Cyanobacteria;Cyanobacteria;Family II;GpIIa
1146	0.000569383	7.00665e-05	0.000166026	4.4369e-05	1.38545e-05	0.0017712	Root;Bacteria;Cyanobacteria;Cyanobacteria;Family II;GpIIa
6584	0.000560756	6.9534e-05	0.000142308	4.10782e-05	4.22416e-06	0.000606834	Root;Bacteria;Cyanobacteria;Cyanobacteria;Chloroplast;Bacillariophyta
2417	0.000560756	6.9534e-05	0.00226507	0.00016371	1.13067e-25	8.07982e-23	Root;Bacteria;Proteobacteria;Alphaproteobacteria;Rhodobacterales;Rhodobacteraceae
6932	0.000543502	6.84565e-05	5.92951e-05	2.65169e-05	1.32028e-08	2.85238e-06	Root;Bacteria
1757	0.000543502	6.84565e-05	9.48722e-05	3.3541e-05	2.68111e-07	4.69947e-05	Root;Bacteria
351	0.000534875	6.79113e-05	0	0	4.44984e-11	1.27851e-08	Root;Bacteria;Cyanobacteria;Cyanobacteria;Chloroplast
2471	0.000534875	6.79113e-05	0.00125706	0.00012202	5.55087e-08	1.07431e-05	Root;Bacteria;Nitrospira;Nitrospira;Nitrospirales;Nitrospiraceae;Nitrospira
809	0.000526248	6.73617e-05	9.48722e-05	3.3541e-05	5.3534e-07	8.82824e-05	Root;Bacteria
9215	0.000526248	6.73617e-05	0.000154167	4.27553e-05	3.19184e-05	0.00370647	Root;Bacteria
2234	0.000526248	6.73617e-05	0.000130449	3.93296e-05	7.02005e-06	0.000936107	Root;Bacteria;Cyanobacteria;Cyanobacteria;Chloroplast;Cryptomonadaceae
6941	0.000517621	6.68075e-05	5.92951e-05	2.65169e-05	3.89324e-08	7.69526e-06	Root;Bacteria;Bacteroidetes;Flavobacteria;Flavobacteriales;Flavobacteriaceae
1502	0.000508994	6.62487e-05	0.000142308	4.10782e-05	2.87751e-05	0.00347166	Root;Bacteria
196	0.000508994	6.62487e-05	0	0	1.35854e-10	3.78619e-08	Root;Bacteria;Cyanobacteria;Cyanobacteria
3864	0.000500367	6.56852e-05	0.00193302	0.00015126	2.93963e-21	1.74312e-18	Root;Bacteria;Proteobacteria
4792	0.00049174	6.51168e-05	0.00616669	0.000269594	1.4226e-120	7.92949e-117	Root;Bacteria
1807	0.00049174	6.51168e-05	0.00116218	0.000117331	1.56501e-07	2.8695e-05	Root;Bacteria;Cyanobacteria;Cyanobacteria;Chloroplast;Cryptomonadaceae
475	0.000483113	6.45433e-05	0.000142308	4.10782e-05	7.37517e-05	0.00782419	Root;Bacteria
5242	0.000483113	6.45433e-05	0.00109103	0.000113686	1.18029e-06	0.000184799	Root;Bacteria;Cyanobacteria;Cyanobacteria;Chloroplast;Chlorophyta
8582	0.000483113	6.45433e-05	0	0	4.15262e-10	1.12361e-07	Root;Bacteria;Proteobacteria;Alphaproteobacteria;Rhodobacterales;Rhodobacteraceae;Silicibacter
5902	0.000483113	6.45433e-05	0.00252597	0.000172859	1.47162e-34	1.32302e-31	Root;Bacteria;Proteobacteria;Gammaproteobacteria
4164	0.000474486	6.39647e-05	0	0	6.02836e-10	1.58498e-07	Root;Bacteria;Proteobacteria;Alphaproteobacteria;Kordiimonadales;Kordiimonadaceae;Kordiimonas
6529	0.000465859	6.33808e-05	0.00011859	3.74995e-05	3.10406e-05	0.00362549	Root;Bacteria;Proteobacteria
3206	0.000465859	6.33808e-05	4.74361e-05	2.37176e-05	1.16038e-07	2.14168e-05	Root;Bacteria;Proteobacteria;Alphaproteobacteria
3368	0.000457232	6.27915e-05	1.1859e-05	1.1859e-05	4.77057e-09	1.09879e-06	Root;Bacteria
2371	0.000457232	6.27915e-05	0.00011859	3.74995e-05	4.29256e-05	0.00492313	Root;Bacteria;Cyanobacteria;Cyanobacteria;Chloroplast;Bacillariophyta
1471	0.000457232	6.27915e-05	0.00193302	0.00015126	5.96365e-23	3.77738e-20	Root;Bacteria;Proteobacteria
8561	0.000439978	6.15959e-05	8.30131e-05	3.13749e-05	6.74172e-06	0.000903314	Root;Bacteria
956	0.000422724	6.03766e-05	0.0016484	0.000139701	1.81788e-18	8.73511e-16	Root;Bacteria;Proteobacteria;Gammaproteobacteria
9121	0.000414097	5.97576e-05	0.000996158	0.000108636	8.55752e-07	0.000137858	Root;Bacteria
1183	0.000414097	5.97576e-05	9.48722e-05	3.3541e-05	4.4521e-05	0.00508518	Root;Bacteria
5923	0.000414097	5.97576e-05	0	0	8.22937e-09	1.8059e-06	Root;Bacteria;Proteobacteria;Alphaproteobacteria;Rhodobacterales;Rhodobacteraceae
6528	0.000396843	5.84999e-05	5.92951e-05	2.65169e-05	5.84926e-06	0.000795204	Root;Bacteria;Bacteroidetes;Flavobacteria;Flavobacteriales;Flavobacteriaceae
9037	0.000396843	5.84999e-05	0	0	1.73958e-08	3.64522e-06	Root;Bacteria;Cyanobacteria;Cyanobacteria
5079	0.000396843	5.84999e-05	0.000853849	0.000100585	4.75528e-05	0.0054093	Root;Bacteria;Proteobacteria
524	0.000388216	5.78608e-05	0.000948722	0.000106021	1.1308e-06	0.000178051	Root;Bacteria;Nitrospira;Nitrospira;Nitrospirales;Nitrospiraceae;Nitrospira
8897	0.000379588	5.72145e-05	2.3718e-05	1.67711e-05	4.68531e-07	7.96207e-05	Root;Bacteria;Proteobacteria;Alphaproteobacteria
1547	0.000379588	5.72145e-05	2.3718e-05	1.67711e-05	4.68531e-07	7.96207e-05	Root;Bacteria;Proteobacteria;Alphaproteobacteria;Rhodobacterales;Rhodobacteraceae;Silicibacter
8289	0.000370961	5.65608e-05	0	0	5.35536e-08	1.04372e-05	Root;Bacteria
1697	0.000370961	5.65608e-05	3.55771e-05	2.05402e-05	2.13599e-06	0.000330719	Root;Bacteria;Cyanobacteria;Cyanobacteria;Chloroplast
9255	0.000362334	5.58995e-05	5.92951e-05	2.65169e-05	2.41155e-05	0.00296075	Root;Bacteria
7665	0.000327826	5.3172e-05	2.3718e-05	1.67711e-05	4.34472e-06	0.000620952	Root;Bacteria;Bacteroidetes
6185	0.000327826	5.3172e-05	0.00182629	0.000147033	2.31554e-26	1.74414e-23	Root;Bacteria;Proteobacteria
8115	0.000319199	5.24679e-05	2.3718e-05	1.67711e-05	6.29896e-06	0.000848066	Root;Bacteria;Cyanobacteria;Cyanobacteria;Family II;GpIIa
2807	0.000310572	5.17543e-05	1.1859e-05	1.1859e-05	2.74461e-06	0.000404717	Root;Bacteria;Bacteroidetes;Flavobacteria;Flavobacteriales;Flavobacteriaceae
8984	0.000301945	5.10306e-05	3.55771e-05	2.05402e-05	3.98824e-05	0.00459301	Root;Bacteria
6239	0.000293318	5.02965e-05	1.1859e-05	1.1859e-05	5.82108e-06	0.000795204	Root;Bacteria;Bacteroidetes;Flavobacteria;Flavobacteriales
775	0.000293318	5.02965e-05	1.1859e-05	1.1859e-05	5.82108e-06	0.000795204	Root;Bacteria;Proteobacteria;Alphaproteobacteria
2764	0.000284691	4.95516e-05	2.3718e-05	1.67711e-05	2.78455e-05	0.00338883	Root;Bacteria
3214	0.000276064	4.87952e-05	0.00112661	0.000115523	1.65324e-13	5.61892e-11	Root;Bacteria
8144	0.00025881	4.72462e-05	2.3718e-05	1.67711e-05	8.49328e-05	0.00889867	Root;Bacteria;Cyanobacteria;Cyanobacteria;Family II;GpIIa
7954	0.000250183	4.64523e-05	0.000865708	0.00010128	3.0906e-09	7.36907e-07	Root;Bacteria
1661	0.000250183	4.64523e-05	0.000711541	9.18274e-05	2.26055e-06	0.000342395	Root;Bacteria;Nitrospira;Nitrospira;Nitrospirales;Nitrospiraceae;Nitrospira
1998	0.000232929	4.48222e-05	0.000652246	8.79207e-05	7.92741e-06	0.00105207	Root;Bacteria;Proteobacteria;Gammaproteobacteria
4247	0.000224302	4.39846e-05	0.00211091	0.000158053	1.31037e-38	1.30427e-35	Root;Bacteria
613	0.000207048	4.22594e-05	0.00258527	0.000174871	3.04276e-51	4.71115e-48	Root;Bacteria
1903	0.000207048	4.22594e-05	0.000699682	9.10595e-05	1.64138e-07	2.97044e-05	Root;Bacteria;Proteobacteria;Gammaproteobacteria
1758	0.000163913	3.76014e-05	0	0	5.63959e-05	0.00626189	Root;Bacteria
8551	0.000163913	3.76014e-05	0	0	5.63959e-05	0.00626189	Root;Bacteria;Bacteroidetes;Sphingobacteria;Sphingobacteriales;Saprospiraceae
6106	0.000163913	3.76014e-05	0.000581092	8.29895e-05	8.07001e-07	0.000130761	Root;Bacteria;Proteobacteria;Alphaproteobacteria
5407	0.000155286	3.65986e-05	0.000616669	8.54907e-05	6.90943e-08	1.30995e-05	Root;Bacteria
2707	0.000155286	3.65986e-05	0.000628528	8.63083e-05	4.06584e-08	7.97983e-06	Root;Bacteria;Proteobacteria;Gammaproteobacteria
1005	0.000146659	3.55676e-05	0.000557374	8.12792e-05	6.47467e-07	0.000105816	Root;Bacteria;Proteobacteria
6987	0.000146659	3.55676e-05	0.00173142	0.00014317	8.88345e-37	8.53719e-34	Root;Bacteria;Proteobacteria;Alphaproteobacteria;Rhodobacterales;Rhodobacteraceae
5877	0.000138032	3.45058e-05	0.000474361	7.49857e-05	1.58146e-05	0.00199433	Root;Bacteria
1820	0.000129405	3.34103e-05	0.000664105	8.87158e-05	3.25315e-10	8.88865e-08	Root;Bacteria;Cyanobacteria;Cyanobacteria;Family II;GpIIa
8687	0.000129405	3.34103e-05	0.000616669	8.54907e-05	5.58019e-09	1.24414e-06	Root;Bacteria;Nitrospira;Nitrospira;Nitrospirales;Nitrospiraceae;Nitrospira
7576	0.000129405	3.34103e-05	0.000426925	7.11394e-05	4.90105e-05	0.00555246	Root;Bacteria;Proteobacteria
7813	0.000120778	3.22775e-05	0.000426925	7.11394e-05	2.20563e-05	0.00276892	Root;Bacteria
2899	0.000120778	3.22775e-05	0.00084199	9.98844e-05	8.42241e-15	3.30605e-12	Root;Bacteria;Proteobacteria;Gammaproteobacteria
8120	0.000112151	3.11035e-05	0.000462502	7.40429e-05	1.79114e-06	0.000278874	Root;Bacteria
6005	0.000103524	2.98834e-05	0.00323751	0.000195627	1.58106e-85	4.00578e-82	Root;Bacteria;Proteobacteria
2839	0.000103524	2.98834e-05	0.00168398	0.000141198	1.5707e-39	1.68365e-36	Root;Bacteria;Proteobacteria;Alphaproteobacteria
6391	9.48971e-05	2.86113e-05	0.000557374	8.12792e-05	1.68859e-09	4.20183e-07	Root;Bacteria
27	8.62701e-05	2.72799e-05	0.000415066	7.01448e-05	2.18308e-06	0.000335401	Root;Bacteria;Proteobacteria;Gammaproteobacteria
8202	7.76431e-05	2.58801e-05	0.000509938	7.77454e-05	2.54493e-09	6.1675e-07	Root;Bacteria
195	7.76431e-05	2.58801e-05	0.000415066	7.01448e-05	6.49255e-07	0.000105816	Root;Bacteria;Proteobacteria
3885	6.90161e-05	2.44001e-05	0.000806413	9.77531e-05	8.26906e-18	3.84093e-15	Root;Bacteria
2337	6.90161e-05	2.44001e-05	0.00220578	0.000161558	6.89391e-59	1.28087e-55	Root;Bacteria;Cyanobacteria;Cyanobacteria;Family II;GpIIa
2475	6.90161e-05	2.44001e-05	0.000699682	9.10595e-05	6.35131e-15	2.52869e-12	Root;Bacteria;Cyanobacteria;Cyanobacteria;Family II;GpIIa
312	6.90161e-05	2.44001e-05	0.000343912	6.38522e-05	1.31978e-05	0.00169502	Root;Bacteria;Proteobacteria;Gammaproteobacteria
6772	6.03891e-05	2.28243e-05	0.000474361	7.49857e-05	1.71354e-09	4.22617e-07	Root;Bacteria
9158	6.03891e-05	2.28243e-05	0.000284616	5.80892e-05	8.05726e-05	0.0084737	Root;Bacteria
2112	6.03891e-05	2.28243e-05	0.000284616	5.80892e-05	8.05726e-05	0.0084737	Root;Bacteria;Actinobacteria;Actinobacteria;Actinobacteridae;Actinomycetales
4067	6.03891e-05	2.28243e-05	0.000533656	7.9532e-05	5.82184e-11	1.65564e-08	Root;Bacteria;Proteobacteria;Alphaproteobacteria
4024	6.03891e-05	2.28243e-05	0.000320194	6.16118e-05	1.29835e-05	0.00168919	Root;Bacteria;Proteobacteria;Gammaproteobacteria
8262	4.31351e-05	1.92903e-05	0.0016484	0.000139701	1.86761e-45	2.26302e-42	Root;Bacteria
1462	4.31351e-05	1.92903e-05	0.00036763	6.60165e-05	6.52911e-08	1.24633e-05	Root;Bacteria
3891	4.31351e-05	1.92903e-05	0.000343912	6.38522e-05	4.7983e-07	8.10466e-05	Root;Bacteria;Proteobacteria;Gammaproteobacteria
2689	3.4508e-05	1.72538e-05	0.000616669	8.54907e-05	1.27329e-15	5.37668e-13	Root;Bacteria
8553	3.4508e-05	1.72538e-05	0.000557374	8.12792e-05	6.59032e-14	2.32494e-11	Root;Bacteria
1177	3.4508e-05	1.72538e-05	0.000581092	8.29895e-05	1.36523e-14	5.1417e-12	Root;Bacteria;Cyanobacteria;Cyanobacteria;Chloroplast
8804	3.4508e-05	1.72538e-05	0.000616669	8.54907e-05	1.27329e-15	5.37668e-13	Root;Bacteria;Proteobacteria
6978	2.5881e-05	1.49423e-05	0.000699682	9.10595e-05	5.20467e-19	2.73684e-16	Root;Bacteria
5323	2.5881e-05	1.49423e-05	0.000391348	6.8112e-05	5.93618e-10	1.57561e-07	Root;Bacteria
2169	2.5881e-05	1.49423e-05	0.00023718	5.30292e-05	1.51913e-05	0.00192443	Root;Bacteria
7710	2.5881e-05	1.49423e-05	0.000213462	5.03085e-05	6.05744e-05	0.00659448	Root;Bacteria
5005	2.5881e-05	1.49423e-05	0.00167212	0.000140701	9.87435e-49	1.44839e-45	Root;Bacteria;Cyanobacteria;Cyanobacteria;Chloroplast
4449	2.5881e-05	1.49423e-05	0.0029529	0.000186857	1.25339e-88	3.49314e-85	Root;Bacteria;Cyanobacteria;Cyanobacteria;Family II;GpIIa
6809	2.5881e-05	1.49423e-05	0.0024311	0.00016959	2.53254e-72	5.04149e-69	Root;Bacteria;Cyanobacteria;Cyanobacteria;Family II;GpIIa
1459	2.5881e-05	1.49423e-05	0.000379489	6.70724e-05	1.29498e-09	3.28097e-07	Root;Bacteria;Cyanobacteria;Cyanobacteria;Family II;GpIIa
3947	2.5881e-05	1.49423e-05	0.000320194	6.16118e-05	6.14451e-08	1.181e-05	Root;Bacteria;Proteobacteria;Alphaproteobacteria
8823	2.5881e-05	1.49423e-05	0.000213462	5.03085e-05	6.05744e-05	0.00659448	Root;Bacteria;Proteobacteria;Gammaproteobacteria
9412	2.5881e-05	1.49423e-05	0.000213462	5.03085e-05	6.05744e-05	0.00659448	Root;Bacteria;Proteobacteria;Gammaproteobacteria
5554	1.7254e-05	1.22004e-05	0.00084199	9.98844e-05	1.90129e-24	1.2924e-21	Root;Bacteria
6023	1.7254e-05	1.22004e-05	0.000332053	6.2742e-05	4.65254e-09	1.08054e-06	Root;Bacteria
1141	1.7254e-05	1.22004e-05	0.000284616	5.80892e-05	1.11489e-07	2.07144e-05	Root;Bacteria
3108	1.7254e-05	1.22004e-05	0.000225321	5.16868e-05	5.52242e-06	0.00076192	Root;Bacteria
3128	1.7254e-05	1.22004e-05	0.000189744	4.74319e-05	5.45836e-05	0.00610934	Root;Bacteria
4369	1.7254e-05	1.22004e-05	0.000225321	5.16868e-05	5.52242e-06	0.00076192	Root;Bacteria;Cyanobacteria;Cyanobacteria
7611	1.7254e-05	1.22004e-05	0.000201603	4.88914e-05	2.5567e-05	0.00312519	Root;Bacteria;Cyanobacteria;Cyanobacteria;Family II;GpIIa
89	1.7254e-05	1.22004e-05	0.000794554	9.70323e-05	5.41324e-23	3.50849e-20	Root;Bacteria;Proteobacteria;Alphaproteobacteria
5000	1.7254e-05	1.22004e-05	0.0019093	0.000150331	1.38298e-57	2.40895e-54	Root;Bacteria;Proteobacteria;Alphaproteobacteria;Kordiimonadales;Kordiimonadaceae;Kordiimonas
4663	1.7254e-05	1.22004e-05	0.00023718	5.30292e-05	2.54905e-06	0.000377878	Root;Bacteria;Proteobacteria;Gammaproteobacteria
7047	1.7254e-05	1.22004e-05	0.000225321	5.16868e-05	5.52242e-06	0.00076192	Root;Bacteria;Proteobacteria;Gammaproteobacteria
5544	8.62701e-06	8.62701e-06	0.00126892	0.000122594	3.92023e-39	4.0465e-36	Root;Bacteria
4483	8.62701e-06	8.62701e-06	0.00097244	0.000107336	7.52896e-30	6.17145e-27	Root;Bacteria
4822	8.62701e-06	8.62701e-06	0.000284616	5.80892e-05	1.43838e-08	3.03691e-06	Root;Bacteria
3114	8.62701e-06	8.62701e-06	0.000225321	5.16868e-05	8.75615e-07	0.000140248	Root;Bacteria
3814	8.62701e-06	8.62701e-06	0.000201603	4.88914e-05	4.46212e-06	0.000634478	Root;Bacteria
7562	8.62701e-06	8.62701e-06	0.000166026	4.4369e-05	5.01927e-05	0.00564054	Root;Bacteria
4475	8.62701e-06	8.62701e-06	0.000189744	4.74319e-05	1.00312e-05	0.00132495	Root;Bacteria;Actinobacteria;Actinobacteria;Actinobacteridae;Actinomycetales;Micrococcineae;Microbacteriaceae;Microbacterium
2009	8.62701e-06	8.62701e-06	0.000177885	4.5926e-05	2.24789e-05	0.00277203	Root;Bacteria;Actinobacteria;Actinobacteria;Actinobacteridae;Actinomycetales;Propionibacterineae;Propionibacteriaceae;Propionibacterium
4089	8.62701e-06	8.62701e-06	0.00023718	5.30292e-05	3.86477e-07	6.73187e-05	Root;Bacteria;Cyanobacteria;Cyanobacteria;Family II;GpIIa
7519	8.62701e-06	8.62701e-06	0.000426925	7.11394e-05	6.54539e-13	2.12114e-10	Root;Bacteria;Proteobacteria
9240	8.62701e-06	8.62701e-06	0.000426925	7.11394e-05	6.54539e-13	2.12114e-10	Root;Bacteria;Proteobacteria
5469	8.62701e-06	8.62701e-06	0.000272757	5.68664e-05	3.28338e-08	6.53618e-06	Root;Bacteria;Proteobacteria
1293	8.62701e-06	8.62701e-06	0.000177885	4.5926e-05	2.24789e-05	0.00277203	Root;Bacteria;Proteobacteria
4482	8.62701e-06	8.62701e-06	0.000284616	5.80892e-05	1.43838e-08	3.03691e-06	Root;Bacteria;Proteobacteria;Gammaproteobacteria
7300	8.62701e-06	8.62701e-06	0.000177885	4.5926e-05	2.24789e-05	0.00277203	Root;Bacteria;Proteobacteria;Gammaproteobacteria
296	8.62701e-06	8.62701e-06	0.000166026	4.4369e-05	5.01927e-05	0.00564054	Root;Bacteria;Proteobacteria;Gammaproteobacteria
8972	0	0	0.000462502	7.40429e-05	2.23609e-15	9.30134e-13	Root;Bacteria
4194	0	0	0.000379489	6.70724e-05	9.53678e-13	2.98637e-10	Root;Bacteria
6857	0	0	0.000379489	6.70724e-05	9.53678e-13	2.98637e-10	Root;Bacteria
5298	0	0	0.000355771	6.49434e-05	5.37996e-12	1.61223e-09	Root;Bacteria
7870	0	0	0.000343912	6.38522e-05	1.2778e-11	3.78849e-09	Root;Bacteria
9224	0	0	0.000332053	6.2742e-05	3.0349e-11	8.81057e-09	Root;Bacteria
6219	0	0	0.000249039	5.43384e-05	1.29368e-08	2.81675e-06	Root;Bacteria
5065	0	0	0.00023718	5.30292e-05	3.07244e-08	6.16028e-06	Root;Bacteria
6785	0	0	0.00023718	5.30292e-05	3.07244e-08	6.16028e-06	Root;Bacteria
123	0	0	0.000213462	5.03085e-05	1.73296e-07	3.09597e-05	Root;Bacteria
3	0	0	0.000189744	4.74319e-05	9.77423e-07	0.000154775	Root;Bacteria
549	0	0	0.000177885	4.5926e-05	2.32127e-06	0.000345951	Root;Bacteria
5874	0	0	0.000166026	4.4369e-05	5.5127e-06	0.00076192	Root;Bacteria
8787	0	0	0.000166026	4.4369e-05	5.5127e-06	0.00076192	Root;Bacteria
9029	0	0	0.000154167	4.27553e-05	1.30918e-05	0.00168919	Root;Bacteria
769	0	0	0.000142308	4.10782e-05	3.10909e-05	0.00362549	Root;Bacteria
1347	0	0	0.000142308	4.10782e-05	3.10909e-05	0.00362549	Root;Bacteria
3998	0	0	0.000142308	4.10782e-05	3.10909e-05	0.00362549	Root;Bacteria
7333	0	0	0.000142308	4.10782e-05	3.10909e-05	0.00362549	Root;Bacteria
7691	0	0	0.000142308	4.10782e-05	3.10909e-05	0.00362549	Root;Bacteria
107	0	0	0.000130449	3.93296e-05	7.38353e-05	0.00782419	Root;Bacteria
286	0	0	0.000130449	3.93296e-05	7.38353e-05	0.00782419	Root;Bacteria
4047	0	0	0.000130449	3.93296e-05	7.38353e-05	0.00782419	Root;Bacteria
8259	0	0	0.000130449	3.93296e-05	7.38353e-05	0.00782419	Root;Bacteria
2505	0	0	0.000403207	6.91358e-05	1.69049e-13	5.67632e-11	Root;Bacteria;Actinobacteria;Actinobacteria;Actinobacteridae;Actinomycetales;Micrococcineae;Microbacteriaceae;Microbacterium
3611	0	0	0.000130449	3.93296e-05	7.38353e-05	0.00782419	Root;Bacteria;Actinobacteria;Actinobacteria;Actinobacteridae;Actinomycetales;Micrococcineae;Microbacteriaceae;Microbacterium
703	0	0	0.000260898	5.56168e-05	5.44712e-09	1.22427e-06	Root;Bacteria;Bacteroidetes;Flavobacteria;Flavobacteriales;Flavobacteriaceae
8478	0	0	0.000201603	4.88914e-05	4.11564e-07	7.08034e-05	Root;Bacteria;Cyanobacteria;Cyanobacteria;Chloroplast;Chlorophyta
9257	0	0	0.000225321	5.16868e-05	7.2969e-08	1.36485e-05	Root;Bacteria;Cyanobacteria;Cyanobacteria;Family II;GpIIa
6830	0	0	0.000130449	3.93296e-05	7.38353e-05	0.00782419	Root;Bacteria;Cyanobacteria;Cyanobacteria;Family II;GpIIa
7563	0	0	0.00123334	0.000120865	8.35383e-40	9.31273e-37	Root;Bacteria;Proteobacteria
631	0	0	0.000379489	6.70724e-05	9.53678e-13	2.98637e-10	Root;Bacteria;Proteobacteria
6998	0	0	0.000177885	4.5926e-05	2.32127e-06	0.000345951	Root;Bacteria;Proteobacteria
8158	0	0	0.000177885	4.5926e-05	2.32127e-06	0.000345951	Root;Bacteria;Proteobacteria
8693	0	0	0.000581092	8.29895e-05	3.91036e-19	2.09578e-16	Root;Bacteria;Proteobacteria;Alphaproteobacteria
5487	0	0	0.000189744	4.74319e-05	9.77423e-07	0.000154775	Root;Bacteria;Proteobacteria;Alphaproteobacteria
8786	0	0	0.000225321	5.16868e-05	7.2969e-08	1.36485e-05	Root;Bacteria;Proteobacteria;Alphaproteobacteria;Rhizobiales
3041	0	0	0.000142308	4.10782e-05	3.10909e-05	0.00362549	Root;Bacteria;Proteobacteria;Alphaproteobacteria;Rhizobiales
6983	0	0	0.000308335	6.04604e-05	1.71197e-10	4.72397e-08	Root;Bacteria;Proteobacteria;Alphaproteobacteria;Rhizobiales;Rhizobiaceae;Rhizobium
5266	0	0	0.000284616	5.80892e-05	9.6569e-10	2.51527e-07	Root;Bacteria;Proteobacteria;Alphaproteobacteria;Rhizobiales;Rhizobiaceae;Rhizobium
9134	0	0	0.000569233	8.21388e-05	9.28876e-19	4.62276e-16	Root;Bacteria;Proteobacteria;Alphaproteobacteria;Rickettsiales;Anaplasmataceae
5858	0	0	0.000201603	4.88914e-05	4.11564e-07	7.08034e-05	Root;Bacteria;Proteobacteria;Gammaproteobacteria
4414	0	0	0.000142308	4.10782e-05	3.10909e-05	0.00362549	Root;Bacteria;Proteobacteria;Gammaproteobacteria
6379	0	0	0.000320194	6.16118e-05	7.20812e-11	2.02917e-08	Root;Bacteria;Proteobacteria;Gammaproteobacteria;Xanthomonadales;Xanthomonadaceae;Xanthomonas
