# Supplementary material for: Pyrosequencing of Bacterial Symbionts within Axinella corrugata Sponges: Diversity and Seasonal Variability
Source: PLoS One. 2012 Jun 12;7(6):e38204. doi: 10.1371/journal.pone.0038204 (PMC3373494; doi:10.1371/journal.pone.0038204)
Supplement: Table S3 — Summary of BLAST query matches in current dataset to previously characterized A. corrugata 16S rDNA clones. 72,115 sequences hit at least one previous reference sequence from the set of accessions you wanted with at least 98% identity along at least 95% of their length. (XLS) [file pone.0038204.s004.xls]

## Sheet: Table
Table S3-	Summary of BLAST query matches in current dataset to previously characterized A. corrugata 16S rDNA clones
Previous 16S clone ID	Amp-May	Ax-May1	Ax-May2	Ax29B-Dec	Ax29C-Dec	Ax29A-Dec	Ax-May	Ax-June-Key
gi|209364701|gb|FJ215389.1|	0	1	0	6	0	0	3	0
gi|209364702|gb|FJ215390.1|	0	242	122	416	293	40	160	27
gi|209364703|gb|FJ215391.1|	0	0	2	0	0	0	0	1
gi|209364704|gb|FJ215392.1|	0	440	166	199	441	129	100	105
gi|209364706|gb|FJ215394.1|	0	194	210	109	210	56	55	56
gi|209364707|gb|FJ215395.1|	0	0	0	0	0	1	0	2
gi|209364708|gb|FJ215396.1|	0	1	0	0	0	0	4	2
gi|209364710|gb|FJ215398.1|	0	0	0	0	0	0	1	0
gi|209364711|gb|FJ215399.1|	5	15	6	0	1	2	4	9
gi|209364712|gb|FJ215400.1|	0	189	126	181	114	100	122	245
gi|209364714|gb|FJ215402.1|	0	260	26	59	27	105	276	269
gi|209364715|gb|FJ215403.1|	0	0	0	0	0	0	0	1
gi|209364717|gb|FJ215405.1|	0	5	3	1	0	0	0	0
gi|209364719|gb|FJ215407.1|	0	6	0	1	0	1	0	1
gi|209364720|gb|FJ215408.1|	0	34	6	2	22	10	9	1
gi|209364721|gb|FJ215409.1|	0	0	0	1	0	0	0	0
gi|209364723|gb|FJ215411.1|	0	66	20	149	243	61	70	79
gi|209364724|gb|FJ215412.1|	0	540	160	290	77	107	615	529
gi|209364725|gb|FJ215413.1|	0	149	141	20	224	83	38	602
gi|209364726|gb|FJ215414.1|	0	1038	404	55	228	1418	329	274
gi|209364727|gb|FJ215415.1|	0	14	4	0	5	17	3	22
gi|209364728|gb|FJ215416.1|	0	14	1	17	10	2	10	5
gi|209364729|gb|FJ215417.1|	7	71	20	4	9	48	17	60
gi|209364730|gb|FJ215418.1|	0	22612	2182	2838	10564	2068	4673	1636
gi|209364731|gb|FJ215419.1|	0	1	0	0	0	1	0	0
gi|209364734|gb|FJ215422.1|	0	0	0	0	0	1	0	0
gi|209364788|gb|FJ215476.1|	0	15	13	3	7	6	5	16
gi|209364790|gb|FJ215478.1|	0	1	0	0	1	0	0	0
gi|209364796|gb|FJ215484.1|	0	29	0	1	26	1	1	2
gi|209364801|gb|FJ215489.1|	0	51	0	7	14	7	40	3
gi|209364811|gb|FJ215499.1|	0	28	27	12	5	13	14	90
gi|209364813|gb|FJ215501.1|	0	0	0	0	0	0	0	2
gi|209364814|gb|FJ215502.1|	0	0	0	1	0	0	0	0
gi|209364818|gb|FJ215506.1|	0	0	0	0	0	0	1	0
gi|209364820|gb|FJ215508.1|	10	12	2	0	9	12	1	7
gi|209364821|gb|FJ215509.1|	0	0	13	1	0	0	12	157
gi|209364822|gb|FJ215510.1|	0	1	0	0	0	0	0	7
gi|209364823|gb|FJ215511.1|	0	19	7	2	23	11	2	39
gi|209364824|gb|FJ215512.1|	0	0	0	1	0	0	0	0
gi|209364825|gb|FJ215513.1|	0	69	28	88	81	37	95	16
gi|209364830|gb|FJ215518.1|	0	107	19	37	39	45	167	126
gi|209364831|gb|FJ215519.1|	0	0	4	2	0	0	19	419
gi|209364835|gb|FJ215523.1|	0	7	1	2	8	0	0	0
gi|209364837|gb|FJ215525.1|	0	5	2	11	23	10	3	4
gi|209364840|gb|FJ215528.1|	0	1426	393	674	638	387	1613	1075
gi|209364843|gb|FJ215531.1|	0	311	139	761	373	267	622	107
gi|209364848|gb|FJ215536.1|	0	12	5	0	26	6	1	15
gi|209364858|gb|FJ215546.1|	0	0	0	0	0	1	0	1
gi|209364859|gb|FJ215547.1|	0	3	0	2	0	0	6	3

## Sheet: Raw data 
Hit	Prefix	% identity	alignment length									e-value
gi|209364729|gb|FJ215417.1|	Amphimedon_Broward_May10_1358	98.75	80	0	1	1	80	504	426	5e-37	143
gi|209364820|gb|FJ215508.1|	Amphimedon_Broward_May10_1826	98.74	239	0	3	1	237	540	303	7e-122	426
gi|209364729|gb|FJ215417.1|	Amphimedon_Broward_May10_6086	98.62	218	2	1	1	218	504	288	4e-114	400
gi|209364820|gb|FJ215508.1|	Amphimedon_Broward_May10_9070	98.53	341	0	5	1	337	540	201	5e-173	597
gi|209364820|gb|FJ215508.1|	Amphimedon_Broward_May10_9353	98.18	110	0	2	1	108	540	431	5e-50	186
gi|209364729|gb|FJ215417.1|	Amphimedon_Broward_May10_9368	98.45	129	1	1	1	129	504	377	1e-63	232
gi|209364729|gb|FJ215417.1|	Amphimedon_Broward_May10_9456	99.3	142	1	0	1	142	504	363	4e-76	274
gi|209364820|gb|FJ215508.1|	Amphimedon_Broward_May10_10924	99.09	328	0	3	1	325	540	213	7e-175	603
gi|209364711|gb|FJ215399.1|	Amphimedon_Broward_May10_16516	98.18	110	1	1	1	110	491	383	2e-52	194
gi|209364729|gb|FJ215417.1|	Amphimedon_Broward_May10_18061	98.41	189	0	3	1	189	504	319	4e-92	327
gi|209364820|gb|FJ215508.1|	Amphimedon_Broward_May10_19610	98.55	138	1	1	1	137	540	403	5e-69	250
gi|209364820|gb|FJ215508.1|	Amphimedon_Broward_May10_22796	98.32	358	1	5	1	353	540	183	0	622
gi|209364729|gb|FJ215417.1|	Amphimedon_Broward_May10_22840	99.48	194	0	1	1	193	504	311	1e-104	369
gi|209364711|gb|FJ215399.1|	Amphimedon_Broward_May10_23618	99.15	117	1	0	1	117	491	375	2e-61	224
gi|209364711|gb|FJ215399.1|	Amphimedon_Broward_May10_25827	98.23	113	1	1	1	113	491	380	3e-54	200
gi|209364820|gb|FJ215508.1|	Amphimedon_Broward_May10_26719	98.28	232	1	3	1	230	540	310	2e-115	404
gi|209364729|gb|FJ215417.1|	Amphimedon_Broward_May10_27256	99.32	146	0	1	1	145	504	359	4e-76	274
gi|209364820|gb|FJ215508.1|	Amphimedon_Broward_May10_28244	98.18	330	1	5	1	326	540	212	1e-164	569
gi|209364711|gb|FJ215399.1|	Amphimedon_Broward_May10_28492	98.65	74	1	0	1	74	491	418	6e-36	139
gi|209364820|gb|FJ215508.1|	Amphimedon_Broward_May10_28816	98.09	367	0	7	1	362	540	176	5e-179	617
gi|209364820|gb|FJ215508.1|	Amphimedon_Broward_May10_29085	98.28	174	0	3	1	172	540	368	3e-83	297
gi|209364711|gb|FJ215399.1|	Amphimedon_Broward_May10_29197	99.02	205	1	1	1	205	491	288	8e-109	383
gi|209364714|gb|FJ215402.1|	Axinella_25V1011_Winter_29442	99.65	284	0	1	1	284	492	210	3e-158	547
gi|209364840|gb|FJ215528.1|	Axinella_25V1011_Winter_29443	99.59	493	0	2	1	492	492	1	0	946
gi|209364840|gb|FJ215528.1|	Axinella_25V1011_Winter_29446	99.59	493	0	2	1	492	492	1	0	946
gi|209364730|gb|FJ215418.1|	Axinella_25V1011_Winter_29448	100	303	0	0	1	303	529	227	3e-174	601
gi|209364840|gb|FJ215528.1|	Axinella_25V1011_Winter_29450	99.39	493	2	1	1	493	492	1	0	950
gi|209364840|gb|FJ215528.1|	Axinella_25V1011_Winter_29456	100	492	0	0	1	492	492	1	0	975
gi|209364730|gb|FJ215418.1|	Axinella_25V1011_Winter_29457	99.01	101	0	1	1	101	529	430	2e-49	184
gi|209364730|gb|FJ215418.1|	Axinella_25V1011_Winter_29458	99.05	524	2	3	1	522	529	7	0	975
gi|209364730|gb|FJ215418.1|	Axinella_25V1011_Winter_29460	98.12	372	3	3	1	371	529	161	0	660
gi|209364730|gb|FJ215418.1|	Axinella_25V1011_Winter_29461	99.43	523	2	1	1	522	529	7	0	1005
gi|209364730|gb|FJ215418.1|	Axinella_25V1011_Winter_29474	100	232	0	0	1	232	529	298	5e-132	460
gi|209364730|gb|FJ215418.1|	Axinella_25V1011_Winter_29478	98.86	525	2	4	1	523	529	7	0	961
gi|209364730|gb|FJ215418.1|	Axinella_25V1011_Winter_29482	99.61	518	2	0	1	518	529	12	0	1011
gi|209364730|gb|FJ215418.1|	Axinella_25V1011_Winter_29492	99.62	521	2	0	1	521	529	9	0	1017
gi|209364704|gb|FJ215392.1|	Axinella_25V1011_Winter_29497	98.77	81	1	0	1	81	539	459	5e-40	153
gi|209364730|gb|FJ215418.1|	Axinella_25V1011_Winter_29506	99.36	312	1	1	1	311	529	218	2e-172	595
gi|209364730|gb|FJ215418.1|	Axinella_25V1011_Winter_29512	99.54	216	0	1	1	216	529	315	9e-118	412
gi|209364730|gb|FJ215418.1|	Axinella_25V1011_Winter_29513	98.64	442	1	5	1	438	529	89	0	789
gi|209364730|gb|FJ215418.1|	Axinella_25V1011_Winter_29518	98.21	448	3	5	1	446	529	85	0	785
gi|209364730|gb|FJ215418.1|	Axinella_25V1011_Winter_29529	98.28	408	3	4	1	406	529	124	0	724
gi|209364730|gb|FJ215418.1|	Axinella_25V1011_Winter_29536	98.47	391	3	3	1	390	529	141	0	704
gi|209364730|gb|FJ215418.1|	Axinella_25V1011_Winter_29537	100	73	0	0	1	73	529	457	1e-37	145
gi|209364724|gb|FJ215412.1|	Axinella_25V1011_Winter_29539	99.27	413	2	1	1	413	490	79	0	745
gi|209364730|gb|FJ215418.1|	Axinella_25V1011_Winter_29541	99.68	312	0	1	1	311	529	218	7e-175	603
gi|209364730|gb|FJ215418.1|	Axinella_25V1011_Winter_29554	100	231	0	0	1	231	529	299	2e-131	458
gi|209364730|gb|FJ215418.1|	Axinella_25V1011_Winter_29555	98.86	263	0	3	1	262	529	269	4e-136	474
gi|209364730|gb|FJ215418.1|	Axinella_25V1011_Winter_29569	98.57	279	0	4	1	278	529	254	6e-141	490
gi|209364730|gb|FJ215418.1|	Axinella_25V1011_Winter_29573	99.62	528	2	0	1	528	529	2	0	1031
gi|209364704|gb|FJ215392.1|	Axinella_25V1011_Winter_29579	98.5	200	0	3	1	200	539	343	1e-98	349
gi|209364730|gb|FJ215418.1|	Axinella_25V1011_Winter_29587	99.62	527	1	1	1	526	529	3	0	1021
gi|209364840|gb|FJ215528.1|	Axinella_25V1011_Winter_29597	99.66	290	1	0	1	290	492	203	4e-164	567
gi|209364730|gb|FJ215418.1|	Axinella_25V1011_Winter_29606	99.04	521	2	3	1	518	529	9	0	969
gi|209364730|gb|FJ215418.1|	Axinella_25V1011_Winter_29609	100	247	0	0	1	247	529	283	6e-141	490
gi|209364730|gb|FJ215418.1|	Axinella_25V1011_Winter_29616	99.43	529	1	2	1	527	529	1	0	1009
gi|209364840|gb|FJ215528.1|	Axinella_25V1011_Winter_29618	100	492	0	0	1	492	492	1	0	975
gi|209364840|gb|FJ215528.1|	Axinella_25V1011_Winter_29619	99.45	363	2	0	1	363	492	130	0	704
gi|209364730|gb|FJ215418.1|	Axinella_25V1011_Winter_29623	100	231	0	0	1	231	529	299	2e-131	458
gi|209364730|gb|FJ215418.1|	Axinella_25V1011_Winter_29636	99.24	523	2	2	1	521	529	7	0	989
gi|209364730|gb|FJ215418.1|	Axinella_25V1011_Winter_29637	99.81	528	1	0	1	528	529	2	0	1039
gi|209364730|gb|FJ215418.1|	Axinella_25V1011_Winter_29641	98.6	357	2	3	1	356	529	175	0	644
gi|209364724|gb|FJ215412.1|	Axinella_25V1011_Winter_29650	98.78	490	4	2	1	488	490	1	0	868
gi|209364840|gb|FJ215528.1|	Axinella_25V1011_Winter_29653	99.77	431	0	1	1	431	492	63	0	839
gi|209364730|gb|FJ215418.1|	Axinella_25V1011_Winter_29654	99.33	446	2	1	1	445	529	84	0	852
gi|209364730|gb|FJ215418.1|	Axinella_25V1011_Winter_29674	99.69	326	0	1	1	325	529	204	0	630
gi|209364730|gb|FJ215418.1|	Axinella_25V1011_Winter_29679	99.68	312	0	1	1	311	529	218	7e-175	603
gi|209364730|gb|FJ215418.1|	Axinella_25V1011_Winter_29685	99.62	521	2	0	1	521	529	9	0	1017
gi|209364843|gb|FJ215531.1|	Axinella_25V1011_Winter_29692	99.42	516	1	2	1	515	515	1	0	983
gi|209364730|gb|FJ215418.1|	Axinella_25V1011_Winter_29693	99.69	322	1	0	1	322	529	208	0	630
gi|209364730|gb|FJ215418.1|	Axinella_25V1011_Winter_29701	99.62	523	2	0	1	523	529	7	0	1021
gi|209364730|gb|FJ215418.1|	Axinella_25V1011_Winter_29704	99.43	523	2	1	1	522	529	7	0	1005
gi|209364730|gb|FJ215418.1|	Axinella_25V1011_Winter_29705	99.24	523	2	2	1	521	529	7	0	989
gi|209364730|gb|FJ215418.1|	Axinella_25V1011_Winter_29709	99.66	296	0	1	1	295	529	234	2e-165	571
gi|209364730|gb|FJ215418.1|	Axinella_25V1011_Winter_29711	99.38	322	2	0	1	322	529	208	0	622
gi|209364730|gb|FJ215418.1|	Axinella_25V1011_Winter_29718	99.55	446	2	0	1	446	529	84	0	868
gi|209364730|gb|FJ215418.1|	Axinella_25V1011_Winter_29720	99.15	355	3	0	1	355	529	175	0	680
gi|209364730|gb|FJ215418.1|	Axinella_25V1011_Winter_29727	99.24	523	1	3	1	520	529	7	0	981
gi|209364730|gb|FJ215418.1|	Axinella_25V1011_Winter_29728	100	73	0	0	1	73	529	457	1e-37	145
gi|209364730|gb|FJ215418.1|	Axinella_25V1011_Winter_29733	100	315	0	0	1	315	529	215	0	624
gi|209364730|gb|FJ215418.1|	Axinella_25V1011_Winter_29745	100	312	0	0	1	312	529	218	1e-179	618
gi|209364730|gb|FJ215418.1|	Axinella_25V1011_Winter_29747	98.84	345	1	3	1	344	529	187	0	628
gi|209364726|gb|FJ215414.1|	Axinella_25V1011_Winter_29759	99.55	447	1	1	1	447	528	83	0	862
gi|209364730|gb|FJ215418.1|	Axinella_25V1011_Winter_29760	99.11	448	2	2	1	448	529	84	0	841
gi|209364730|gb|FJ215418.1|	Axinella_25V1011_Winter_29762	100	312	0	0	1	312	529	218	1e-179	618
gi|209364840|gb|FJ215528.1|	Axinella_25V1011_Winter_29763	100	492	0	0	1	492	492	1	0	975
gi|209364730|gb|FJ215418.1|	Axinella_25V1011_Winter_29765	100	84	0	0	1	84	529	446	3e-44	167
gi|209364726|gb|FJ215414.1|	Axinella_25V1011_Winter_29768	99.09	328	0	3	1	327	528	203	7e-175	603
gi|209364730|gb|FJ215418.1|	Axinella_25V1011_Winter_29769	99.33	447	2	1	1	446	529	83	0	854
gi|209364704|gb|FJ215392.1|	Axinella_25V1011_Winter_29770	100	114	0	0	1	114	539	426	6e-62	226
gi|209364730|gb|FJ215418.1|	Axinella_25V1011_Winter_29772	99.7	329	1	0	1	329	529	201	0	644
gi|209364730|gb|FJ215418.1|	Axinella_25V1011_Winter_29786	99.43	529	1	2	1	527	529	1	0	1009
gi|209364730|gb|FJ215418.1|	Axinella_25V1011_Winter_29792	99.24	528	2	2	1	526	529	2	0	999
gi|209364730|gb|FJ215418.1|	Axinella_25V1011_Winter_29794	98.21	447	6	2	1	446	529	84	0	811
gi|209364730|gb|FJ215418.1|	Axinella_25V1011_Winter_29796	99.33	447	2	1	1	446	529	83	0	854
gi|209364840|gb|FJ215528.1|	Axinella_25V1011_Winter_29805	99.59	492	0	2	1	490	492	1	0	944
gi|209364730|gb|FJ215418.1|	Axinella_25V1011_Winter_29806	99.42	514	2	1	1	513	529	16	0	987
gi|209364730|gb|FJ215418.1|	Axinella_25V1011_Winter_29817	98.44	449	3	4	1	448	529	84	0	803
gi|209364730|gb|FJ215418.1|	Axinella_25V1011_Winter_29821	100	320	0	0	1	320	529	210	0	634
gi|209364704|gb|FJ215392.1|	Axinella_25V1011_Winter_29826	100	104	0	0	1	104	539	436	5e-56	206
gi|209364840|gb|FJ215528.1|	Axinella_25V1011_Winter_29829	99.59	492	0	2	1	490	492	1	0	944
gi|209364730|gb|FJ215418.1|	Axinella_25V1011_Winter_29833	98.5	267	1	3	1	264	529	263	9e-137	476
gi|209364730|gb|FJ215418.1|	Axinella_25V1011_Winter_29834	99.33	445	2	1	1	444	529	85	0	850
gi|209364730|gb|FJ215418.1|	Axinella_25V1011_Winter_29840	99.68	311	0	1	1	310	529	219	3e-174	601
gi|209364840|gb|FJ215528.1|	Axinella_25V1011_Winter_29844	99.8	492	1	0	1	492	492	1	0	967
gi|209364730|gb|FJ215418.1|	Axinella_25V1011_Winter_29847	100	104	0	0	1	104	529	426	5e-56	206
gi|209364730|gb|FJ215418.1|	Axinella_25V1011_Winter_29851	99.43	523	2	1	1	522	529	7	0	1005
gi|209364726|gb|FJ215414.1|	Axinella_25V1011_Winter_29852	99.68	316	1	0	1	316	528	213	1e-179	618
gi|209364730|gb|FJ215418.1|	Axinella_25V1011_Winter_29855	99.24	523	3	1	1	522	529	7	0	997
gi|209364730|gb|FJ215418.1|	Axinella_25V1011_Winter_29856	99.48	387	2	0	1	387	529	143	0	751
gi|209364730|gb|FJ215418.1|	Axinella_25V1011_Winter_29858	100	293	0	0	1	293	529	237	2e-168	581
gi|209364719|gb|FJ215407.1|	Axinella_25V1011_Winter_29860	98.05	513	10	0	1	513	513	1	0	938
gi|209364730|gb|FJ215418.1|	Axinella_25V1011_Winter_29864	99.62	522	1	1	1	522	529	9	0	1011
gi|209364730|gb|FJ215418.1|	Axinella_25V1011_Winter_29873	100	163	0	0	1	163	529	367	5e-91	323
gi|209364712|gb|FJ215400.1|	Axinella_25V1011_Winter_29880	99.22	515	4	0	1	515	524	10	0	989
gi|209364730|gb|FJ215418.1|	Axinella_25V1011_Winter_29894	99.28	139	1	0	1	139	529	391	6e-75	270
gi|209364840|gb|FJ215528.1|	Axinella_25V1011_Winter_29896	100	492	0	0	1	492	492	1	0	975
gi|209364730|gb|FJ215418.1|	Axinella_25V1011_Winter_29902	99.41	341	1	1	1	341	529	190	0	652
gi|209364730|gb|FJ215418.1|	Axinella_25V1011_Winter_29909	100	312	0	0	1	312	529	218	1e-179	618
gi|209364730|gb|FJ215418.1|	Axinella_25V1011_Winter_29914	100	228	0	0	1	228	529	302	1e-129	452
gi|209364730|gb|FJ215418.1|	Axinella_25V1011_Winter_29915	99.81	529	1	0	1	529	529	1	0	1041
gi|209364730|gb|FJ215418.1|	Axinella_25V1011_Winter_29916	99.43	522	2	1	1	521	528	7	0	1003
gi|209364730|gb|FJ215418.1|	Axinella_25V1011_Winter_29923	99.55	447	2	0	1	447	529	83	0	870
gi|209364730|gb|FJ215418.1|	Axinella_25V1011_Winter_29927	98.85	523	3	3	1	520	529	7	0	965
gi|209364730|gb|FJ215418.1|	Axinella_25V1011_Winter_29949	99.62	528	2	0	1	528	529	2	0	1031
gi|209364730|gb|FJ215418.1|	Axinella_25V1011_Winter_29952	98.56	139	2	0	1	139	529	391	5e-72	260
gi|209364730|gb|FJ215418.1|	Axinella_25V1011_Winter_29953	98.68	456	1	4	1	455	529	78	0	827
gi|209364730|gb|FJ215418.1|	Axinella_25V1011_Winter_29956	99.04	520	3	2	1	518	529	10	0	975
gi|209364730|gb|FJ215418.1|	Axinella_25V1011_Winter_29960	99.62	523	2	0	1	523	529	7	0	1021
gi|209364730|gb|FJ215418.1|	Axinella_25V1011_Winter_29961	100	73	0	0	1	73	529	457	1e-37	145
gi|209364730|gb|FJ215418.1|	Axinella_25V1011_Winter_29964	99.43	523	2	1	1	522	529	7	0	1005
gi|209364730|gb|FJ215418.1|	Axinella_25V1011_Winter_29970	99.22	387	2	1	1	386	529	143	0	735
gi|209364730|gb|FJ215418.1|	Axinella_25V1011_Winter_29973	99.42	521	2	1	1	520	529	9	0	1001
gi|209364840|gb|FJ215528.1|	Axinella_25V1011_Winter_29975	100	488	0	0	1	488	492	5	0	967
gi|209364730|gb|FJ215418.1|	Axinella_25V1011_Winter_29978	98.86	527	1	5	1	524	529	5	0	957
gi|209364730|gb|FJ215418.1|	Axinella_25V1011_Winter_29980	99.62	529	1	1	1	528	529	1	0	1025
gi|209364730|gb|FJ215418.1|	Axinella_25V1011_Winter_29981	99.42	521	3	0	1	521	529	9	0	1009
gi|209364730|gb|FJ215418.1|	Axinella_25V1011_Winter_29982	99.23	522	4	0	1	522	529	8	0	1003
gi|209364730|gb|FJ215418.1|	Axinella_25V1011_Winter_29983	100	152	0	0	1	152	529	378	2e-84	301
gi|209364730|gb|FJ215418.1|	Axinella_25V1011_Winter_29987	100	79	0	0	1	79	529	451	3e-41	157
gi|209364730|gb|FJ215418.1|	Axinella_25V1011_Winter_29988	100	312	0	0	1	312	529	218	1e-179	618
gi|209364730|gb|FJ215418.1|	Axinella_25V1011_Winter_29990	99.04	521	2	3	1	518	529	9	0	969
gi|209364730|gb|FJ215418.1|	Axinella_25V1011_Winter_29997	99.68	317	1	0	1	317	529	213	3e-180	620
gi|209364724|gb|FJ215412.1|	Axinella_25V1011_Winter_29998	99.33	297	0	2	1	297	490	196	4e-161	557
gi|209364730|gb|FJ215418.1|	Axinella_25V1011_Winter_30005	99.43	522	3	0	1	522	529	8	0	1011
gi|209364730|gb|FJ215418.1|	Axinella_25V1011_Winter_30008	99.31	144	1	0	1	144	529	386	2e-77	278
gi|209364840|gb|FJ215528.1|	Axinella_25V1011_Winter_30009	99.59	493	0	2	1	492	492	1	0	946
gi|209364730|gb|FJ215418.1|	Axinella_25V1011_Winter_30017	99.69	318	0	1	1	317	529	212	2e-178	615
gi|209364730|gb|FJ215418.1|	Axinella_25V1011_Winter_30020	99.24	523	2	2	1	521	529	7	0	989
gi|209364730|gb|FJ215418.1|	Axinella_25V1011_Winter_30038	99.62	528	2	0	1	528	529	2	0	1031
gi|209364730|gb|FJ215418.1|	Axinella_25V1011_Winter_30039	99.05	525	2	3	1	524	529	7	0	977
gi|209364730|gb|FJ215418.1|	Axinella_25V1011_Winter_30044	99.81	528	1	0	1	528	529	2	0	1039
gi|209364724|gb|FJ215412.1|	Axinella_25V1011_Winter_30046	99.18	366	1	2	1	364	490	125	0	686
gi|209364714|gb|FJ215402.1|	Axinella_25V1011_Winter_30049	99.65	283	1	0	1	283	492	210	5e-160	553
gi|209364730|gb|FJ215418.1|	Axinella_25V1011_Winter_30070	99.63	272	1	0	1	272	529	258	2e-153	531
gi|209364714|gb|FJ215402.1|	Axinella_25V1011_Winter_30071	100	89	0	0	1	89	492	404	4e-47	176
gi|209364730|gb|FJ215418.1|	Axinella_25V1011_Winter_30072	99.05	528	2	3	1	525	529	2	0	983
gi|209364726|gb|FJ215414.1|	Axinella_25V1011_Winter_30077	98.66	523	1	6	1	518	528	7	0	934
gi|209364730|gb|FJ215418.1|	Axinella_25V1011_Winter_30081	98.29	525	6	3	1	524	529	7	0	946
gi|209364730|gb|FJ215418.1|	Axinella_25V1011_Winter_30083	99.81	529	1	0	1	529	529	1	0	1041
gi|209364726|gb|FJ215414.1|	Axinella_25V1011_Winter_30084	100	71	0	0	1	71	528	458	2e-36	141
gi|209364843|gb|FJ215531.1|	Axinella_25V1011_Winter_30085	99.03	516	2	3	1	514	515	1	0	959
gi|209364730|gb|FJ215418.1|	Axinella_25V1011_Winter_30087	98.53	341	3	2	1	340	529	190	3e-180	620
gi|209364730|gb|FJ215418.1|	Axinella_25V1011_Winter_30089	99.03	514	2	3	1	513	529	18	0	955
gi|209364730|gb|FJ215418.1|	Axinella_25V1011_Winter_30098	99.57	233	0	1	1	233	529	298	7e-128	446
gi|209364730|gb|FJ215418.1|	Axinella_25V1011_Winter_30101	99.43	523	2	1	1	522	529	7	0	1005
gi|209364843|gb|FJ215531.1|	Axinella_25V1011_Winter_30103	99.03	517	3	2	1	517	515	1	0	969
gi|209364730|gb|FJ215418.1|	Axinella_25V1011_Winter_30104	99.43	523	2	1	1	522	529	7	0	1005
gi|209364730|gb|FJ215418.1|	Axinella_25V1011_Winter_30105	99.62	523	2	0	1	523	529	7	0	1021
gi|209364730|gb|FJ215418.1|	Axinella_25V1011_Winter_30112	99.05	529	2	3	1	527	529	2	0	985
gi|209364840|gb|FJ215528.1|	Axinella_25V1011_Winter_30115	99.15	351	0	2	1	351	492	145	0	658
gi|209364730|gb|FJ215418.1|	Axinella_25V1011_Winter_30116	99.68	311	0	1	1	310	529	219	3e-174	601
gi|209364730|gb|FJ215418.1|	Axinella_25V1011_Winter_30119	99.62	528	2	0	1	528	529	2	0	1031
gi|209364730|gb|FJ215418.1|	Axinella_25V1011_Winter_30121	98.88	357	1	3	1	357	529	176	0	652
gi|209364730|gb|FJ215418.1|	Axinella_25V1011_Winter_30122	99.63	273	1	0	1	273	529	257	1e-154	535
gi|209364730|gb|FJ215418.1|	Axinella_25V1011_Winter_30130	98.86	528	2	4	1	524	529	2	0	967
gi|209364840|gb|FJ215528.1|	Axinella_25V1011_Winter_30131	99.59	492	1	1	1	491	492	1	0	952
gi|209364840|gb|FJ215528.1|	Axinella_25V1011_Winter_30133	100	492	0	0	1	492	492	1	0	975
gi|209364702|gb|FJ215390.1|	Axinella_25V1011_Winter_30140	98.45	517	2	6	1	512	516	1	0	914
gi|209364730|gb|FJ215418.1|	Axinella_25V1011_Winter_30141	99.81	529	1	0	1	529	529	1	0	1041
gi|209364730|gb|FJ215418.1|	Axinella_25V1011_Winter_30142	99.62	529	1	1	1	528	529	1	0	1025
gi|209364730|gb|FJ215418.1|	Axinella_25V1011_Winter_30144	99.62	523	2	0	1	523	529	7	0	1021
gi|209364730|gb|FJ215418.1|	Axinella_25V1011_Winter_30155	98.99	397	3	1	1	396	529	133	0	747
gi|209364730|gb|FJ215418.1|	Axinella_25V1011_Winter_30159	100	272	0	0	1	272	529	258	8e-156	539
gi|209364730|gb|FJ215418.1|	Axinella_25V1011_Winter_30164	99.43	522	1	2	1	521	529	9	0	995
gi|209364730|gb|FJ215418.1|	Axinella_25V1011_Winter_30171	98.86	528	2	4	1	524	529	2	0	967
gi|209364840|gb|FJ215528.1|	Axinella_25V1011_Winter_30181	99.39	495	0	3	1	495	492	1	0	934
gi|209364730|gb|FJ215418.1|	Axinella_25V1011_Winter_30185	100	312	0	0	1	312	529	218	1e-179	618
gi|209364724|gb|FJ215412.1|	Axinella_25V1011_Winter_30187	99.18	367	1	2	1	366	490	125	0	646
gi|209364840|gb|FJ215528.1|	Axinella_25V1011_Winter_30189	99.38	324	0	2	1	323	492	170	3e-177	611
gi|209364730|gb|FJ215418.1|	Axinella_25V1011_Winter_30195	99.69	326	0	1	1	325	529	204	0	630
gi|209364730|gb|FJ215418.1|	Axinella_25V1011_Winter_30201	99.68	313	0	1	1	313	529	218	2e-175	605
gi|209364730|gb|FJ215418.1|	Axinella_25V1011_Winter_30205	99.62	523	2	0	1	523	529	7	0	1021
gi|209364840|gb|FJ215528.1|	Axinella_25V1011_Winter_30206	100	492	0	0	1	492	492	1	0	975
gi|209364843|gb|FJ215531.1|	Axinella_25V1011_Winter_30212	99.22	516	2	2	1	515	515	1	0	975
gi|209364730|gb|FJ215418.1|	Axinella_25V1011_Winter_30217	98.85	523	5	1	1	522	529	7	0	981
gi|209364730|gb|FJ215418.1|	Axinella_25V1011_Winter_30223	99.06	531	1	3	1	531	529	3	0	991
gi|209364730|gb|FJ215418.1|	Axinella_25V1011_Winter_30228	98.66	523	3	4	1	519	529	7	0	950
gi|209364730|gb|FJ215418.1|	Axinella_25V1011_Winter_30232	99.04	522	4	1	1	522	529	9	0	987
gi|209364730|gb|FJ215418.1|	Axinella_25V1011_Winter_30238	99.43	523	2	1	1	522	529	7	0	1005
gi|209364730|gb|FJ215418.1|	Axinella_25V1011_Winter_30241	99.11	451	2	2	1	450	529	80	0	846
gi|209364730|gb|FJ215418.1|	Axinella_25V1011_Winter_30246	98.38	185	0	3	1	185	529	348	9e-90	319
gi|209364730|gb|FJ215418.1|	Axinella_25V1011_Winter_30248	99.24	523	2	2	1	521	529	7	0	989
gi|209364730|gb|FJ215418.1|	Axinella_25V1011_Winter_30254	99.24	523	2	2	1	521	529	7	0	989
gi|209364730|gb|FJ215418.1|	Axinella_25V1011_Winter_30256	99.62	523	2	0	1	523	529	7	0	1021
gi|209364730|gb|FJ215418.1|	Axinella_25V1011_Winter_30261	99.62	528	2	0	1	528	529	2	0	1031
gi|209364730|gb|FJ215418.1|	Axinella_25V1011_Winter_30267	99.36	314	0	2	1	314	529	218	3e-171	591
gi|209364730|gb|FJ215418.1|	Axinella_25V1011_Winter_30270	100	224	0	0	1	224	529	306	3e-127	444
gi|209364730|gb|FJ215418.1|	Axinella_25V1011_Winter_30274	99.62	523	2	0	1	523	529	7	0	1021
gi|209364730|gb|FJ215418.1|	Axinella_25V1011_Winter_30276	99.81	529	1	0	1	529	529	1	0	1041
gi|209364730|gb|FJ215418.1|	Axinella_25V1011_Winter_30277	99.43	523	2	1	1	522	529	7	0	1005
gi|209364730|gb|FJ215418.1|	Axinella_25V1011_Winter_30283	99.33	446	3	0	1	446	529	84	0	860
gi|209364730|gb|FJ215418.1|	Axinella_25V1011_Winter_30288	100	231	0	0	1	231	529	299	2e-131	458
gi|209364730|gb|FJ215418.1|	Axinella_25V1011_Winter_30292	98.92	369	2	2	1	367	529	161	0	684
gi|209364730|gb|FJ215418.1|	Axinella_25V1011_Winter_30296	99.68	312	1	0	1	312	529	218	3e-177	611
gi|209364730|gb|FJ215418.1|	Axinella_25V1011_Winter_30303	99.23	520	2	2	1	518	529	10	0	983
gi|209364843|gb|FJ215531.1|	Axinella_25V1011_Winter_30316	99.61	516	1	1	1	516	515	1	0	999
gi|209364840|gb|FJ215528.1|	Axinella_25V1011_Winter_30317	99.43	350	1	1	1	349	492	143	0	670
gi|209364830|gb|FJ215518.1|	Axinella_25V1011_Winter_30318	99.02	102	0	1	1	102	490	390	4e-50	186
gi|209364843|gb|FJ215531.1|	Axinella_25V1011_Winter_30319	99.22	516	2	2	1	515	515	1	0	975
gi|209364730|gb|FJ215418.1|	Axinella_25V1011_Winter_30323	98.21	447	6	2	1	446	529	84	0	807
gi|209364704|gb|FJ215392.1|	Axinella_25V1011_Winter_30327	100	116	0	0	1	116	539	424	4e-63	230
gi|209364730|gb|FJ215418.1|	Axinella_25V1011_Winter_30329	99.43	528	2	1	1	527	529	2	0	1015
gi|209364730|gb|FJ215418.1|	Axinella_25V1011_Winter_30330	98.52	270	3	1	1	270	529	261	1e-142	496
gi|209364730|gb|FJ215418.1|	Axinella_25V1011_Winter_30333	98.49	529	2	5	1	524	529	2	0	948
gi|209364730|gb|FJ215418.1|	Axinella_25V1011_Winter_30335	98.05	461	5	4	1	459	529	71	0	815
gi|209364730|gb|FJ215418.1|	Axinella_25V1011_Winter_30339	99.04	523	3	2	1	521	529	7	0	981
gi|209364730|gb|FJ215418.1|	Axinella_25V1011_Winter_30344	99.62	523	2	0	1	523	529	7	0	1021
gi|209364730|gb|FJ215418.1|	Axinella_25V1011_Winter_30352	98.32	179	0	3	1	178	529	353	3e-86	307
gi|209364840|gb|FJ215528.1|	Axinella_25V1011_Winter_30357	99.39	493	2	1	1	493	492	1	0	946
gi|209364730|gb|FJ215418.1|	Axinella_25V1011_Winter_30361	99.37	318	2	0	1	318	529	212	2e-178	615
gi|209364730|gb|FJ215418.1|	Axinella_25V1011_Winter_30365	100	312	0	0	1	312	529	218	1e-179	618
gi|209364840|gb|FJ215528.1|	Axinella_25V1011_Winter_30369	99.8	492	0	1	1	491	492	1	0	959
gi|209364730|gb|FJ215418.1|	Axinella_25V1011_Winter_30371	99.42	520	2	1	1	519	529	10	0	999
gi|209364843|gb|FJ215531.1|	Axinella_25V1011_Winter_30373	98.27	520	2	7	1	518	515	1	0	904
gi|209364730|gb|FJ215418.1|	Axinella_25V1011_Winter_30377	99.43	522	3	0	1	522	529	8	0	1011
gi|209364712|gb|FJ215400.1|	Axinella_25V1011_Winter_30381	98.59	497	5	1	1	495	524	28	0	924
gi|209364730|gb|FJ215418.1|	Axinella_25V1011_Winter_30382	99.62	523	2	0	1	523	529	7	0	1021
gi|209364730|gb|FJ215418.1|	Axinella_25V1011_Winter_30387	99.62	523	2	0	1	523	529	7	0	1021
gi|209364840|gb|FJ215528.1|	Axinella_25V1011_Winter_30394	99.8	492	0	1	1	491	492	1	0	959
gi|209364730|gb|FJ215418.1|	Axinella_25V1011_Winter_30395	99.8	488	1	0	1	488	529	42	0	959
gi|209364730|gb|FJ215418.1|	Axinella_25V1011_Winter_30398	99.04	523	3	2	1	521	529	7	0	981
gi|209364730|gb|FJ215418.1|	Axinella_25V1011_Winter_30399	100	312	0	0	1	312	529	218	1e-179	618
gi|209364730|gb|FJ215418.1|	Axinella_25V1011_Winter_30404	100	231	0	0	1	231	529	299	2e-131	458
gi|209364730|gb|FJ215418.1|	Axinella_25V1011_Winter_30405	99.23	522	3	1	1	521	529	8	0	995
gi|209364730|gb|FJ215418.1|	Axinella_25V1011_Winter_30406	98.92	369	4	0	1	369	529	161	0	700
gi|209364730|gb|FJ215418.1|	Axinella_25V1011_Winter_30410	100	329	0	0	1	329	529	201	0	652
gi|209364730|gb|FJ215418.1|	Axinella_25V1011_Winter_30422	99.43	523	2	1	1	522	529	7	0	1005
gi|209364730|gb|FJ215418.1|	Axinella_25V1011_Winter_30430	99.43	528	3	0	1	528	529	2	0	1023
gi|209364730|gb|FJ215418.1|	Axinella_25V1011_Winter_30433	100	74	0	0	1	74	529	456	3e-38	147
gi|209364730|gb|FJ215418.1|	Axinella_25V1011_Winter_30435	99.51	204	0	1	1	204	529	327	1e-110	389
gi|209364730|gb|FJ215418.1|	Axinella_25V1011_Winter_30439	100	189	0	0	1	189	529	341	2e-106	375
gi|209364730|gb|FJ215418.1|	Axinella_25V1011_Winter_30442	98.48	525	2	6	1	521	529	7	0	930
gi|209364730|gb|FJ215418.1|	Axinella_25V1011_Winter_30445	100	73	0	0	1	73	529	457	1e-37	145
gi|209364730|gb|FJ215418.1|	Axinella_25V1011_Winter_30449	98.23	451	3	5	1	451	529	84	0	791
gi|209364730|gb|FJ215418.1|	Axinella_25V1011_Winter_30450	100	311	0	0	1	311	529	219	5e-179	617
gi|209364730|gb|FJ215418.1|	Axinella_25V1011_Winter_30454	100	306	0	0	1	306	529	224	4e-176	607
gi|209364730|gb|FJ215418.1|	Axinella_25V1011_Winter_30463	100	315	0	0	1	315	529	215	0	624
gi|209364730|gb|FJ215418.1|	Axinella_25V1011_Winter_30466	99.81	529	1	0	1	529	529	1	0	1041
gi|209364730|gb|FJ215418.1|	Axinella_25V1011_Winter_30469	99.81	521	1	0	1	521	529	9	0	1025
gi|209364730|gb|FJ215418.1|	Axinella_25V1011_Winter_30480	99.04	523	3	2	1	521	529	7	0	981
gi|209364730|gb|FJ215418.1|	Axinella_25V1011_Winter_30482	99.62	523	2	0	1	523	529	7	0	1021
gi|209364730|gb|FJ215418.1|	Axinella_25V1011_Winter_30485	99.37	319	2	0	1	319	529	211	5e-179	617
gi|209364730|gb|FJ215418.1|	Axinella_25V1011_Winter_30490	99.42	514	2	1	1	513	529	16	0	987
gi|209364730|gb|FJ215418.1|	Axinella_25V1011_Winter_30493	100	232	0	0	1	232	529	298	5e-132	460
gi|209364730|gb|FJ215418.1|	Axinella_25V1011_Winter_30496	99.62	523	2	0	1	523	529	7	0	1021
gi|209364823|gb|FJ215511.1|	Axinella_25V1011_Winter_30502	100	92	0	0	1	92	639	548	6e-49	182
gi|209364730|gb|FJ215418.1|	Axinella_25V1011_Winter_30503	99.81	529	1	0	1	529	529	1	0	1041
gi|209364730|gb|FJ215418.1|	Axinella_25V1011_Winter_30506	99.43	528	2	1	1	527	529	2	0	1015
gi|209364730|gb|FJ215418.1|	Axinella_25V1011_Winter_30517	100	107	0	0	1	107	529	423	8e-58	212
gi|209364730|gb|FJ215418.1|	Axinella_25V1011_Winter_30518	99.04	523	2	3	1	520	529	7	0	973
gi|209364840|gb|FJ215528.1|	Axinella_25V1011_Winter_30519	99.8	492	0	1	1	491	492	1	0	959
gi|209364730|gb|FJ215418.1|	Axinella_25V1011_Winter_30521	99.24	523	2	2	1	521	529	7	0	989
gi|209364730|gb|FJ215418.1|	Axinella_25V1011_Winter_30523	99.62	523	2	0	1	523	529	7	0	1021
gi|209364730|gb|FJ215418.1|	Axinella_25V1011_Winter_30524	98.88	356	1	3	1	355	529	176	0	650
gi|209364704|gb|FJ215392.1|	Axinella_25V1011_Winter_30526	99.32	146	0	1	1	146	539	395	4e-76	274
gi|209364730|gb|FJ215418.1|	Axinella_25V1011_Winter_30528	100	311	0	0	1	311	529	219	5e-179	617
gi|209364730|gb|FJ215418.1|	Axinella_25V1011_Winter_30551	99.62	523	2	0	1	523	529	7	0	1021
gi|209364730|gb|FJ215418.1|	Axinella_25V1011_Winter_30552	99.04	523	3	2	1	521	529	7	0	981
gi|209364730|gb|FJ215418.1|	Axinella_25V1011_Winter_30556	99.42	171	1	0	1	171	529	359	2e-93	331
gi|209364730|gb|FJ215418.1|	Axinella_25V1011_Winter_30560	99.24	529	2	2	1	528	529	2	0	1001
gi|209364730|gb|FJ215418.1|	Axinella_25V1011_Winter_30568	100	312	0	0	1	312	529	218	1e-179	618
gi|209364840|gb|FJ215528.1|	Axinella_25V1011_Winter_30569	100	350	0	0	1	350	492	143	0	694
gi|209364730|gb|FJ215418.1|	Axinella_25V1011_Winter_30572	99.58	237	1	0	1	237	529	293	1e-132	462
gi|209364730|gb|FJ215418.1|	Axinella_25V1011_Winter_30574	99.62	523	2	0	1	523	529	7	0	1021
gi|209364840|gb|FJ215528.1|	Axinella_25V1011_Winter_30575	99.8	492	0	1	1	491	492	1	0	959
gi|209364704|gb|FJ215392.1|	Axinella_25V1011_Winter_30580	100	84	0	0	1	84	539	456	3e-44	167
gi|209364730|gb|FJ215418.1|	Axinella_25V1011_Winter_30585	99.56	227	0	1	1	226	529	303	3e-124	434
gi|209364730|gb|FJ215418.1|	Axinella_25V1011_Winter_30588	99.23	522	3	1	1	521	529	8	0	995
gi|209364730|gb|FJ215418.1|	Axinella_25V1011_Winter_30593	100	107	0	0	1	107	529	423	9e-58	212
gi|209364730|gb|FJ215418.1|	Axinella_25V1011_Winter_30594	100	311	0	0	1	311	529	219	5e-179	617
gi|209364730|gb|FJ215418.1|	Axinella_25V1011_Winter_30595	99.13	344	1	2	1	343	529	187	0	642
gi|209364730|gb|FJ215418.1|	Axinella_25V1011_Winter_30597	99.24	523	2	2	1	521	529	7	0	989
gi|209364730|gb|FJ215418.1|	Axinella_25V1011_Winter_30598	99.62	523	2	0	1	523	529	7	0	1021
gi|209364704|gb|FJ215392.1|	Axinella_25V1011_Winter_30600	100	115	0	0	1	115	539	425	2e-62	228
gi|209364730|gb|FJ215418.1|	Axinella_25V1011_Winter_30605	99.23	521	3	1	1	520	529	9	0	993
gi|209364730|gb|FJ215418.1|	Axinella_25V1011_Winter_30608	99.55	446	2	0	1	446	529	84	0	868
gi|209364730|gb|FJ215418.1|	Axinella_25V1011_Winter_30615	99.19	124	0	1	1	123	529	406	4e-63	230
gi|209364724|gb|FJ215412.1|	Axinella_25V1011_Winter_30616	99.73	366	1	0	1	366	490	125	0	676
gi|209364730|gb|FJ215418.1|	Axinella_25V1011_Winter_30618	99.43	523	2	1	1	522	529	7	0	1005
gi|209364840|gb|FJ215528.1|	Axinella_25V1011_Winter_30627	100	492	0	0	1	492	492	1	0	975
gi|209364730|gb|FJ215418.1|	Axinella_25V1011_Winter_30629	99.54	437	2	0	1	437	529	93	0	850
gi|209364730|gb|FJ215418.1|	Axinella_25V1011_Winter_30631	99.81	514	1	0	1	514	529	16	0	1011
gi|209364730|gb|FJ215418.1|	Axinella_25V1011_Winter_30637	99.43	529	3	0	1	529	529	1	0	1025
gi|209364730|gb|FJ215418.1|	Axinella_25V1011_Winter_30652	99.24	523	2	2	1	521	529	7	0	989
gi|209364730|gb|FJ215418.1|	Axinella_25V1011_Winter_30654	99.62	523	2	0	1	523	529	7	0	1021
gi|209364843|gb|FJ215531.1|	Axinella_25V1011_Winter_30657	99.61	512	1	1	1	512	515	5	0	991
gi|209364840|gb|FJ215528.1|	Axinella_25V1011_Winter_30663	99.45	365	1	1	1	365	492	129	0	700
gi|209364730|gb|FJ215418.1|	Axinella_25V1011_Winter_30664	100	242	0	0	1	242	529	288	5e-138	480
gi|209364730|gb|FJ215418.1|	Axinella_25V1011_Winter_30665	99.32	441	2	1	1	440	529	89	0	842
gi|209364730|gb|FJ215418.1|	Axinella_25V1011_Winter_30667	99.24	523	2	2	1	521	529	7	0	989
gi|209364730|gb|FJ215418.1|	Axinella_25V1011_Winter_30674	99.81	529	1	0	1	529	529	1	0	1041
gi|209364730|gb|FJ215418.1|	Axinella_25V1011_Winter_30676	99.61	514	2	0	1	514	529	16	0	1003
gi|209364730|gb|FJ215418.1|	Axinella_25V1011_Winter_30681	99.26	135	1	0	1	135	529	395	5e-72	260
gi|209364730|gb|FJ215418.1|	Axinella_25V1011_Winter_30692	100	312	0	0	1	312	529	218	1e-179	618
gi|209364730|gb|FJ215418.1|	Axinella_25V1011_Winter_30704	99.42	521	2	1	1	520	529	9	0	1001
gi|209364730|gb|FJ215418.1|	Axinella_25V1011_Winter_30708	100	232	0	0	1	232	529	298	5e-132	460
gi|209364730|gb|FJ215418.1|	Axinella_25V1011_Winter_30715	99.62	523	2	0	1	523	529	7	0	1021
gi|209364730|gb|FJ215418.1|	Axinella_25V1011_Winter_30721	99.37	318	2	0	1	318	529	212	2e-178	615
gi|209364730|gb|FJ215418.1|	Axinella_25V1011_Winter_30727	99.43	523	2	1	1	522	529	7	0	1005
gi|209364730|gb|FJ215418.1|	Axinella_25V1011_Winter_30731	99.24	529	1	3	1	526	529	1	0	993
gi|209364840|gb|FJ215528.1|	Axinella_25V1011_Winter_30732	100	492	0	0	1	492	492	1	0	975
gi|209364724|gb|FJ215412.1|	Axinella_25V1011_Winter_30739	99.59	490	2	0	1	490	490	1	0	914
gi|209364843|gb|FJ215531.1|	Axinella_25V1011_Winter_30744	99.61	516	1	1	1	516	515	1	0	999
gi|209364730|gb|FJ215418.1|	Axinella_25V1011_Winter_30745	99.23	522	3	1	1	521	529	8	0	995
gi|209364730|gb|FJ215418.1|	Axinella_25V1011_Winter_30746	99.33	446	2	1	1	445	529	84	0	852
gi|209364730|gb|FJ215418.1|	Axinella_25V1011_Winter_30749	99.43	523	2	1	1	522	529	7	0	1005
gi|209364730|gb|FJ215418.1|	Axinella_25V1011_Winter_30751	99.33	448	1	2	1	448	529	84	0	848
gi|209364730|gb|FJ215418.1|	Axinella_25V1011_Winter_30753	100	328	0	0	1	328	529	202	0	650
gi|209364724|gb|FJ215412.1|	Axinella_25V1011_Winter_30757	99.32	443	2	1	1	443	490	49	0	805
gi|209364724|gb|FJ215412.1|	Axinella_25V1011_Winter_30759	99.59	490	2	0	1	490	490	1	0	914
gi|209364730|gb|FJ215418.1|	Axinella_25V1011_Winter_30764	99.23	520	3	1	1	519	529	10	0	991
gi|209364730|gb|FJ215418.1|	Axinella_25V1011_Winter_30765	98.88	447	2	3	1	445	529	84	0	823
gi|209364843|gb|FJ215531.1|	Axinella_25V1011_Winter_30768	99.22	516	2	2	1	515	515	1	0	975
gi|209364730|gb|FJ215418.1|	Axinella_25V1011_Winter_30770	99.04	521	2	3	1	518	529	9	0	969
gi|209364730|gb|FJ215418.1|	Axinella_25V1011_Winter_30774	100	230	0	0	1	230	529	300	7e-131	456
gi|209364730|gb|FJ215418.1|	Axinella_25V1011_Winter_30779	99.45	362	2	0	8	369	524	163	0	702
gi|209364730|gb|FJ215418.1|	Axinella_25V1011_Winter_30781	99.62	523	2	0	1	523	529	7	0	1021
gi|209364730|gb|FJ215418.1|	Axinella_25V1011_Winter_30785	100	231	0	0	1	231	529	299	2e-131	458
gi|209364840|gb|FJ215528.1|	Axinella_25V1011_Winter_30788	98.99	494	2	3	1	493	492	1	0	916
gi|209364840|gb|FJ215528.1|	Axinella_25V1011_Winter_30789	99.8	492	0	1	1	491	492	1	0	959
gi|209364730|gb|FJ215418.1|	Axinella_25V1011_Winter_30796	99.68	312	0	1	1	311	529	218	7e-175	603
gi|209364730|gb|FJ215418.1|	Axinella_25V1011_Winter_30802	98.85	521	3	3	1	518	529	9	0	961
gi|209364730|gb|FJ215418.1|	Axinella_25V1011_Winter_30805	100	312	0	0	1	312	529	218	1e-179	618
gi|209364730|gb|FJ215418.1|	Axinella_25V1011_Winter_30810	99.43	523	2	1	1	522	529	7	0	1005
gi|209364730|gb|FJ215418.1|	Axinella_25V1011_Winter_30814	100	326	0	0	1	326	529	204	0	646
gi|209364730|gb|FJ215418.1|	Axinella_25V1011_Winter_30815	99.66	291	0	1	1	290	529	239	2e-162	561
gi|209364729|gb|FJ215417.1|	Axinella_25V1011_Winter_30818	98.08	156	1	2	1	156	504	351	6e-75	270
gi|209364730|gb|FJ215418.1|	Axinella_25V1011_Winter_30821	98.55	344	1	4	1	341	529	187	3e-177	611
gi|209364730|gb|FJ215418.1|	Axinella_25V1011_Winter_30826	100	276	0	0	1	276	529	254	3e-158	547
gi|209364730|gb|FJ215418.1|	Axinella_25V1011_Winter_30827	98.23	452	2	6	1	452	529	84	0	785
gi|209364730|gb|FJ215418.1|	Axinella_25V1011_Winter_30829	99.62	529	1	1	1	528	529	1	0	1025
gi|209364730|gb|FJ215418.1|	Axinella_25V1011_Winter_30831	98.88	448	3	2	1	448	529	84	0	835
gi|209364730|gb|FJ215418.1|	Axinella_25V1011_Winter_30834	99.04	523	3	2	1	521	529	7	0	981
gi|209364714|gb|FJ215402.1|	Axinella_25V1011_Winter_30836	98.34	302	0	5	1	299	492	193	8e-150	519
gi|209364730|gb|FJ215418.1|	Axinella_25V1011_Winter_30838	100	231	0	0	1	231	529	299	2e-131	458
gi|209364730|gb|FJ215418.1|	Axinella_25V1011_Winter_30839	99.24	523	2	2	1	521	529	7	0	989
gi|209364730|gb|FJ215418.1|	Axinella_25V1011_Winter_30841	99.69	322	1	0	1	322	529	208	0	630
gi|209364840|gb|FJ215528.1|	Axinella_25V1011_Winter_30844	100	204	0	0	1	204	492	289	2e-115	404
gi|209364730|gb|FJ215418.1|	Axinella_25V1011_Winter_30847	99.81	529	1	0	1	529	529	1	0	1041
gi|209364730|gb|FJ215418.1|	Axinella_25V1011_Winter_30852	99.43	529	2	1	1	529	529	2	0	1017
gi|209364730|gb|FJ215418.1|	Axinella_25V1011_Winter_30854	99.43	524	2	1	1	524	529	7	0	1007
gi|209364730|gb|FJ215418.1|	Axinella_25V1011_Winter_30857	98.85	523	2	4	1	519	529	7	0	957
gi|209364730|gb|FJ215418.1|	Axinella_25V1011_Winter_30860	99.62	523	2	0	1	523	529	7	0	1021
gi|209364730|gb|FJ215418.1|	Axinella_25V1011_Winter_30865	99.62	523	2	0	1	523	529	7	0	1021
gi|209364840|gb|FJ215528.1|	Axinella_25V1011_Winter_30872	99.39	492	3	0	1	492	492	1	0	952
gi|209364730|gb|FJ215418.1|	Axinella_25V1011_Winter_30881	99.57	231	1	0	1	231	529	299	5e-129	450
gi|209364730|gb|FJ215418.1|	Axinella_25V1011_Winter_30888	99.24	523	3	1	1	522	529	7	0	997
gi|209364730|gb|FJ215418.1|	Axinella_25V1011_Winter_30891	99.62	523	1	1	1	522	529	7	0	1013
gi|209364730|gb|FJ215418.1|	Axinella_25V1011_Winter_30892	100	329	0	0	1	329	529	201	0	652
gi|209364730|gb|FJ215418.1|	Axinella_25V1011_Winter_30893	98.35	485	3	5	28	507	507	23	0	860
gi|209364730|gb|FJ215418.1|	Axinella_25V1011_Winter_30904	98.44	514	4	4	1	511	529	17	0	926
gi|209364730|gb|FJ215418.1|	Axinella_25V1011_Winter_30905	99.62	529	1	1	1	528	529	1	0	1025
gi|209364730|gb|FJ215418.1|	Axinella_25V1011_Winter_30907	99.62	523	1	1	1	522	529	7	0	1013
gi|209364730|gb|FJ215418.1|	Axinella_25V1011_Winter_30922	100	312	0	0	1	312	529	218	1e-179	618
gi|209364840|gb|FJ215528.1|	Axinella_25V1011_Winter_30927	99.59	492	2	0	1	492	492	1	0	959
gi|209364730|gb|FJ215418.1|	Axinella_25V1011_Winter_30928	100	232	0	0	1	232	529	298	5e-132	460
gi|209364730|gb|FJ215418.1|	Axinella_25V1011_Winter_30931	98.18	330	2	3	1	330	529	204	4e-170	587
gi|209364730|gb|FJ215418.1|	Axinella_25V1011_Winter_30932	99.81	523	1	0	1	523	529	7	0	1029
gi|209364730|gb|FJ215418.1|	Axinella_25V1011_Winter_30942	99.43	529	2	1	1	528	529	1	0	1017
gi|209364730|gb|FJ215418.1|	Axinella_25V1011_Winter_30944	99.39	495	1	2	1	494	529	36	0	942
gi|209364730|gb|FJ215418.1|	Axinella_25V1011_Winter_30947	99.24	523	3	1	1	522	529	7	0	997
gi|209364730|gb|FJ215418.1|	Axinella_25V1011_Winter_30949	99.42	521	2	1	1	520	529	9	0	1001
gi|209364730|gb|FJ215418.1|	Axinella_25V1011_Winter_30951	99.43	523	2	1	1	522	529	7	0	1005
gi|209364730|gb|FJ215418.1|	Axinella_25V1011_Winter_30957	100	325	0	0	5	329	525	201	0	644
gi|209364730|gb|FJ215418.1|	Axinella_25V1011_Winter_30958	99.13	231	1	1	1	230	529	299	3e-124	434
gi|209364724|gb|FJ215412.1|	Axinella_25V1011_Winter_30960	98.98	490	3	2	1	488	490	1	0	916
gi|209364730|gb|FJ215418.1|	Axinella_25V1011_Winter_30961	99.18	368	2	1	1	367	529	162	0	698
gi|209364730|gb|FJ215418.1|	Axinella_25V1011_Winter_30963	99.23	521	3	1	1	520	529	9	0	993
gi|209364730|gb|FJ215418.1|	Axinella_25V1011_Winter_30966	99.55	446	2	0	1	446	529	84	0	868
gi|209364840|gb|FJ215528.1|	Axinella_25V1011_Winter_30970	98.52	474	0	4	1	467	492	19	0	858
gi|209364840|gb|FJ215528.1|	Axinella_25V1011_Winter_30972	99.51	204	1	0	1	204	492	289	1e-113	398
gi|209364730|gb|FJ215418.1|	Axinella_25V1011_Winter_30973	99.25	398	3	0	1	398	529	132	0	765
gi|209364730|gb|FJ215418.1|	Axinella_25V1011_Winter_30974	100	311	0	0	1	311	529	219	5e-179	617
gi|209364706|gb|FJ215394.1|	Axinella_25V1011_Winter_30977	100	299	0	0	1	299	539	241	7e-172	593
gi|209364730|gb|FJ215418.1|	Axinella_25V1011_Winter_30982	99.11	447	3	1	1	447	529	84	0	846
gi|209364730|gb|FJ215418.1|	Axinella_25V1011_Winter_30988	99.61	514	2	0	1	514	529	16	0	1003
gi|209364840|gb|FJ215528.1|	Axinella_25V1011_Winter_30992	99.8	492	0	1	1	491	492	1	0	959
gi|209364730|gb|FJ215418.1|	Axinella_25V1011_Winter_30997	99.62	523	2	0	1	523	529	7	0	1021
gi|209364730|gb|FJ215418.1|	Axinella_25V1011_Winter_31003	98.85	522	3	3	1	521	529	10	0	963
gi|209364730|gb|FJ215418.1|	Axinella_25V1011_Winter_31007	99.62	523	2	0	1	523	529	7	0	1021
gi|209364730|gb|FJ215418.1|	Axinella_25V1011_Winter_31008	100	312	0	0	1	312	529	218	1e-179	618
gi|209364724|gb|FJ215412.1|	Axinella_25V1011_Winter_31010	99.59	492	0	2	1	492	490	1	0	902
gi|209364730|gb|FJ215418.1|	Axinella_25V1011_Winter_31016	100	132	0	0	1	132	529	398	1e-72	262
gi|209364730|gb|FJ215418.1|	Axinella_25V1011_Winter_31022	99.24	523	4	0	1	523	529	7	0	1005
gi|209364730|gb|FJ215418.1|	Axinella_25V1011_Winter_31023	99.05	527	1	4	1	523	529	3	0	973
gi|209364730|gb|FJ215418.1|	Axinella_25V1011_Winter_31024	99.23	522	3	1	1	521	529	8	0	995
gi|209364704|gb|FJ215392.1|	Axinella_25V1011_Winter_31031	98.96	96	1	0	1	96	539	444	7e-49	182
gi|209364730|gb|FJ215418.1|	Axinella_25V1011_Winter_31034	100	312	0	0	1	312	529	218	1e-179	618
gi|209364730|gb|FJ215418.1|	Axinella_25V1011_Winter_31036	98.73	393	3	2	1	392	529	138	0	724
gi|209364730|gb|FJ215418.1|	Axinella_25V1011_Winter_31047	99.43	522	3	0	1	522	529	8	0	1011
gi|209364712|gb|FJ215400.1|	Axinella_25V1011_Winter_31049	98.05	514	5	4	1	510	524	12	0	910
gi|209364730|gb|FJ215418.1|	Axinella_25V1011_Winter_31055	99.75	404	0	1	1	403	529	126	0	785
gi|209364730|gb|FJ215418.1|	Axinella_25V1011_Winter_31056	99.81	529	1	0	1	529	529	1	0	1041
gi|209364730|gb|FJ215418.1|	Axinella_25V1011_Winter_31058	100	312	0	0	1	312	529	218	1e-179	618
gi|209364730|gb|FJ215418.1|	Axinella_25V1011_Winter_31064	98.66	524	3	4	1	521	529	7	0	952
gi|209364730|gb|FJ215418.1|	Axinella_25V1011_Winter_31065	98.98	489	1	4	1	488	529	44	0	898
gi|209364730|gb|FJ215418.1|	Axinella_25V1011_Winter_31068	99.7	328	0	1	1	327	529	202	0	634
gi|209364730|gb|FJ215418.1|	Axinella_25V1011_Winter_31070	99.81	529	1	0	1	529	529	1	0	1041
gi|209364724|gb|FJ215412.1|	Axinella_25V1011_Winter_31072	100	476	0	0	1	476	490	15	0	902
gi|209364730|gb|FJ215418.1|	Axinella_25V1011_Winter_31073	100	89	0	0	1	89	529	441	4e-47	176
gi|209364714|gb|FJ215402.1|	Axinella_25V1011_Winter_31075	99.05	211	2	0	1	211	492	282	9e-115	402
gi|209364730|gb|FJ215418.1|	Axinella_25V1011_Winter_31092	100	312	0	0	1	312	529	218	1e-179	618
gi|209364730|gb|FJ215418.1|	Axinella_25V1011_Winter_31098	99.43	529	2	1	1	528	529	1	0	1017
gi|209364730|gb|FJ215418.1|	Axinella_25V1011_Winter_31101	100	331	0	0	1	331	529	199	0	656
gi|209364730|gb|FJ215418.1|	Axinella_25V1011_Winter_31105	100	290	0	0	1	290	529	240	1e-166	575
gi|209364730|gb|FJ215418.1|	Axinella_25V1011_Winter_31110	99.62	523	2	0	1	523	529	7	0	1021
gi|209364730|gb|FJ215418.1|	Axinella_25V1011_Winter_31115	99.38	322	1	1	1	321	529	208	5e-179	617
gi|209364730|gb|FJ215418.1|	Axinella_25V1011_Winter_31116	99.62	523	2	0	1	523	529	7	0	1021
gi|209364730|gb|FJ215418.1|	Axinella_25V1011_Winter_31117	99.43	522	3	0	1	522	529	8	0	1011
gi|209364730|gb|FJ215418.1|	Axinella_25V1011_Winter_31119	99.68	311	0	1	1	310	529	219	3e-174	601
gi|209364730|gb|FJ215418.1|	Axinella_25V1011_Winter_31120	98.65	74	0	1	1	74	529	457	2e-33	131
gi|209364730|gb|FJ215418.1|	Axinella_25V1011_Winter_31147	99.23	521	2	2	1	519	529	9	0	985
gi|209364730|gb|FJ215418.1|	Axinella_25V1011_Winter_31157	99.41	169	0	1	1	168	529	361	8e-90	319
gi|209364730|gb|FJ215418.1|	Axinella_25V1011_Winter_31167	99.42	521	3	0	1	521	529	9	0	1009
gi|209364730|gb|FJ215418.1|	Axinella_25V1011_Winter_31169	99.43	523	2	1	1	522	529	7	0	1005
gi|209364730|gb|FJ215418.1|	Axinella_25V1011_Winter_31170	99.24	527	1	3	1	524	529	3	0	989
gi|209364801|gb|FJ215489.1|	Axinella_25V1011_Winter_31172	98.67	75	0	1	1	75	534	461	4e-34	133
gi|209364730|gb|FJ215418.1|	Axinella_25V1011_Winter_31174	99.62	523	2	0	1	523	529	7	0	1021
gi|209364730|gb|FJ215418.1|	Axinella_25V1011_Winter_31175	99.22	514	4	0	1	514	529	16	0	987
gi|209364730|gb|FJ215418.1|	Axinella_25V1011_Winter_31177	100	329	0	0	1	329	529	201	0	652
gi|209364730|gb|FJ215418.1|	Axinella_25V1011_Winter_31185	100	312	0	0	1	312	529	218	1e-179	618
gi|209364730|gb|FJ215418.1|	Axinella_25V1011_Winter_31189	99.62	521	2	0	1	521	529	9	0	1017
gi|209364730|gb|FJ215418.1|	Axinella_25V1011_Winter_31193	99.62	523	1	1	1	522	529	7	0	1013
gi|209364730|gb|FJ215418.1|	Axinella_25V1011_Winter_31196	100	311	0	0	1	311	529	219	5e-179	617
gi|209364730|gb|FJ215418.1|	Axinella_25V1011_Winter_31207	99.81	529	1	0	1	529	529	1	0	1041
gi|209364730|gb|FJ215418.1|	Axinella_25V1011_Winter_31209	99.42	521	2	1	1	520	529	9	0	1001
gi|209364730|gb|FJ215418.1|	Axinella_25V1011_Winter_31210	98.82	169	0	2	1	169	529	363	5e-85	303
gi|209364730|gb|FJ215418.1|	Axinella_25V1011_Winter_31214	99.44	354	2	0	1	354	529	176	0	686
gi|209364730|gb|FJ215418.1|	Axinella_25V1011_Winter_31215	99.33	447	2	1	1	447	529	84	0	854
gi|209364730|gb|FJ215418.1|	Axinella_25V1011_Winter_31218	98.87	443	3	2	1	442	529	88	0	823
gi|209364843|gb|FJ215531.1|	Axinella_25V1011_Winter_31223	99.22	516	1	3	1	514	515	1	0	967
gi|209364840|gb|FJ215528.1|	Axinella_25V1011_Winter_31226	99.8	492	0	1	1	491	492	1	0	959
gi|209364730|gb|FJ215418.1|	Axinella_25V1011_Winter_31232	99.33	446	3	0	1	446	529	84	0	860
gi|209364730|gb|FJ215418.1|	Axinella_25V1011_Winter_31238	99.81	522	1	0	1	522	529	8	0	1027
gi|209364840|gb|FJ215528.1|	Axinella_25V1011_Winter_31243	99.59	492	2	0	1	492	492	1	0	959
gi|209364730|gb|FJ215418.1|	Axinella_25V1011_Winter_31246	99.43	523	2	1	1	522	529	7	0	1005
gi|209364730|gb|FJ215418.1|	Axinella_25V1011_Winter_31248	99.69	323	0	1	1	322	529	207	0	624
gi|209364730|gb|FJ215418.1|	Axinella_25V1011_Winter_31268	99.43	523	2	1	1	522	529	7	0	1005
gi|209364811|gb|FJ215499.1|	Axinella_25V1011_Winter_31269	99.62	532	1	1	1	532	531	1	0	1031
gi|209364730|gb|FJ215418.1|	Axinella_25V1011_Winter_31274	98.6	358	2	2	1	358	529	175	0	656
gi|209364730|gb|FJ215418.1|	Axinella_25V1011_Winter_31278	99.61	517	2	0	8	524	523	7	0	1009
gi|209364730|gb|FJ215418.1|	Axinella_25V1011_Winter_31281	99.62	523	2	0	1	523	529	7	0	1021
gi|209364730|gb|FJ215418.1|	Axinella_25V1011_Winter_31282	99.62	521	2	0	1	521	529	9	0	1017
gi|209364730|gb|FJ215418.1|	Axinella_25V1011_Winter_31287	100	233	0	0	1	233	529	297	1e-132	462
gi|209364730|gb|FJ215418.1|	Axinella_25V1011_Winter_31288	100	73	0	0	1	73	529	457	1e-37	145
gi|209364730|gb|FJ215418.1|	Axinella_25V1011_Winter_31292	99.57	231	0	1	1	230	529	299	1e-126	442
gi|209364730|gb|FJ215418.1|	Axinella_25V1011_Winter_31298	99.62	523	2	0	1	523	529	7	0	1021
gi|209364730|gb|FJ215418.1|	Axinella_25V1011_Winter_31299	99.33	447	2	1	1	447	529	84	0	854
gi|209364840|gb|FJ215528.1|	Axinella_25V1011_Winter_31307	100	492	0	0	1	492	492	1	0	975
gi|209364730|gb|FJ215418.1|	Axinella_25V1011_Winter_31309	99.69	320	1	0	1	320	529	210	0	626
gi|209364843|gb|FJ215531.1|	Axinella_25V1011_Winter_31310	99.42	516	1	2	1	515	515	1	0	983
gi|209364730|gb|FJ215418.1|	Axinella_25V1011_Winter_31311	99.7	329	1	0	1	329	529	201	0	646
gi|209364730|gb|FJ215418.1|	Axinella_25V1011_Winter_31312	99.71	339	1	0	1	339	529	191	0	664
gi|209364730|gb|FJ215418.1|	Axinella_25V1011_Winter_31314	98.55	482	2	5	1	478	529	49	0	860
gi|209364730|gb|FJ215418.1|	Axinella_25V1011_Winter_31318	99.33	446	3	0	1	446	529	84	0	860
gi|209364730|gb|FJ215418.1|	Axinella_25V1011_Winter_31319	99.55	446	2	0	1	446	529	84	0	868
gi|209364730|gb|FJ215418.1|	Axinella_25V1011_Winter_31326	99.61	514	2	0	1	514	529	16	0	1003
gi|209364730|gb|FJ215418.1|	Axinella_25V1011_Winter_31327	98.66	448	3	3	1	447	529	84	0	819
gi|209364730|gb|FJ215418.1|	Axinella_25V1011_Winter_31330	99.69	318	1	0	1	318	529	212	0	622
gi|209364730|gb|FJ215418.1|	Axinella_25V1011_Winter_31332	98.87	529	2	4	1	525	529	1	0	969
gi|209364730|gb|FJ215418.1|	Axinella_25V1011_Winter_31338	99.62	521	2	0	1	521	529	9	0	1017
gi|209364730|gb|FJ215418.1|	Axinella_25V1011_Winter_31340	99.62	523	2	0	1	523	529	7	0	1021
gi|209364730|gb|FJ215418.1|	Axinella_25V1011_Winter_31351	99.62	529	2	0	1	529	529	1	0	1033
gi|209364730|gb|FJ215418.1|	Axinella_25V1011_Winter_31355	99.68	312	0	1	1	311	529	218	7e-175	603
gi|209364730|gb|FJ215418.1|	Axinella_25V1011_Winter_31358	99.37	315	0	2	1	313	529	215	7e-172	593
gi|209364730|gb|FJ215418.1|	Axinella_25V1011_Winter_31362	99.42	520	2	1	1	519	529	10	0	999
gi|209364730|gb|FJ215418.1|	Axinella_25V1011_Winter_31379	99.43	529	2	1	1	529	529	2	0	1017
gi|209364730|gb|FJ215418.1|	Axinella_25V1011_Winter_31391	100	201	0	0	1	201	529	329	1e-113	398
gi|209364730|gb|FJ215418.1|	Axinella_25V1011_Winter_31394	99.62	523	2	0	1	523	529	7	0	1021
gi|209364730|gb|FJ215418.1|	Axinella_25V1011_Winter_31396	99.62	520	2	0	1	520	529	10	0	1015
gi|209364728|gb|FJ215416.1|	Axinella_25V1011_Winter_31398	99.8	492	1	0	1	492	492	1	0	967
gi|209364730|gb|FJ215418.1|	Axinella_25V1011_Winter_31411	99.42	521	2	1	1	520	529	9	0	1001
gi|209364730|gb|FJ215418.1|	Axinella_25V1011_Winter_31412	99.66	290	1	0	1	290	529	240	4e-164	567
gi|209364730|gb|FJ215418.1|	Axinella_25V1011_Winter_31413	99.23	521	2	2	1	519	529	9	0	985
gi|209364843|gb|FJ215531.1|	Axinella_25V1011_Winter_31416	98.84	518	1	5	1	516	515	1	0	940
gi|209364730|gb|FJ215418.1|	Axinella_25V1011_Winter_31419	99.81	529	1	0	1	529	529	1	0	1041
gi|209364840|gb|FJ215528.1|	Axinella_25V1011_Winter_31430	99.8	492	0	1	1	491	492	1	0	959
gi|209364843|gb|FJ215531.1|	Axinella_25V1011_Winter_31439	99.42	516	2	1	1	516	515	1	0	991
gi|209364724|gb|FJ215412.1|	Axinella_25V1011_Winter_31443	99.18	490	3	1	1	489	490	1	0	890
gi|209364730|gb|FJ215418.1|	Axinella_25V1011_Winter_31444	99.43	523	2	1	1	522	529	7	0	1005
gi|209364730|gb|FJ215418.1|	Axinella_25V1011_Winter_31446	99.68	312	1	0	1	312	529	218	3e-177	611
gi|209364730|gb|FJ215418.1|	Axinella_25V1011_Winter_31453	98.89	449	2	3	1	449	529	84	0	827
gi|209364730|gb|FJ215418.1|	Axinella_25V1011_Winter_31455	99.04	523	1	4	1	519	529	7	0	965
gi|209364730|gb|FJ215418.1|	Axinella_25V1011_Winter_31461	98.66	523	3	4	1	519	529	7	0	950
gi|209364730|gb|FJ215418.1|	Axinella_25V1011_Winter_31465	99.62	528	2	0	1	528	529	2	0	1031
gi|209364730|gb|FJ215418.1|	Axinella_25V1011_Winter_31472	100	106	0	0	1	106	529	424	3e-57	210
gi|209364730|gb|FJ215418.1|	Axinella_25V1011_Winter_31473	99.61	514	2	0	1	514	529	16	0	1003
gi|209364840|gb|FJ215528.1|	Axinella_25V1011_Winter_31478	100	492	0	0	1	492	492	1	0	975
gi|209364730|gb|FJ215418.1|	Axinella_25V1011_Winter_31480	100	312	0	0	1	312	529	218	1e-179	618
gi|209364730|gb|FJ215418.1|	Axinella_25V1011_Winter_31486	98.39	311	1	4	1	307	529	219	4e-158	547
gi|209364730|gb|FJ215418.1|	Axinella_25V1011_Winter_31487	99.62	521	2	0	1	521	529	9	0	1017
gi|209364724|gb|FJ215412.1|	Axinella_25V1011_Winter_31491	99.58	478	2	0	1	478	490	13	0	890
gi|209364730|gb|FJ215418.1|	Axinella_25V1011_Winter_31495	99.43	527	1	2	1	525	529	3	0	1005
gi|209364724|gb|FJ215412.1|	Axinella_25V1011_Winter_31496	99.19	491	2	2	1	490	490	1	0	884
gi|209364730|gb|FJ215418.1|	Axinella_25V1011_Winter_31504	99.24	523	2	2	1	521	529	7	0	989
gi|209364730|gb|FJ215418.1|	Axinella_25V1011_Winter_31509	99.62	523	2	0	1	523	529	7	0	1021
gi|209364730|gb|FJ215418.1|	Axinella_25V1011_Winter_31515	99.24	528	1	3	1	526	529	3	0	991
gi|209364724|gb|FJ215412.1|	Axinella_25V1011_Winter_31516	99.59	490	2	0	1	490	490	1	0	914
gi|209364730|gb|FJ215418.1|	Axinella_25V1011_Winter_31518	99.62	521	2	0	1	521	529	9	0	1017
gi|209364730|gb|FJ215418.1|	Axinella_25V1011_Winter_31522	100	319	0	0	1	319	529	211	0	632
gi|209364704|gb|FJ215392.1|	Axinella_25V1011_Winter_31529	100	99	0	0	1	99	539	441	4e-53	196
gi|209364730|gb|FJ215418.1|	Axinella_25V1011_Winter_31530	99.62	527	1	1	1	526	529	3	0	1021
gi|209364730|gb|FJ215418.1|	Axinella_25V1011_Winter_31533	100	106	0	0	1	106	529	424	3e-57	210
gi|209364730|gb|FJ215418.1|	Axinella_25V1011_Winter_31534	100	263	0	0	1	263	529	267	2e-150	521
gi|209364840|gb|FJ215528.1|	Axinella_25V1011_Winter_31537	99.8	492	1	0	1	492	492	1	0	967
gi|209364730|gb|FJ215418.1|	Axinella_25V1011_Winter_31538	99.23	521	2	2	1	519	529	9	0	985
gi|209364730|gb|FJ215418.1|	Axinella_25V1011_Winter_31540	100	233	0	0	1	233	529	297	1e-132	462
gi|209364730|gb|FJ215418.1|	Axinella_25V1011_Winter_31542	99.42	521	2	1	1	520	529	9	0	1001
gi|209364730|gb|FJ215418.1|	Axinella_25V1011_Winter_31545	99.59	243	0	1	1	243	529	288	8e-134	466
gi|209364730|gb|FJ215418.1|	Axinella_25V1011_Winter_31548	99.04	521	3	2	1	520	529	10	0	977
gi|209364730|gb|FJ215418.1|	Axinella_25V1011_Winter_31556	99.38	322	1	1	1	321	529	208	2e-178	615
gi|209364730|gb|FJ215418.1|	Axinella_25V1011_Winter_31557	99.48	193	1	0	1	193	529	337	2e-106	375
gi|209364729|gb|FJ215417.1|	Axinella_25V1011_Winter_31558	99.4	504	3	0	1	504	504	1	0	975
gi|209364730|gb|FJ215418.1|	Axinella_25V1011_Winter_31564	99.43	523	2	1	1	522	529	7	0	1005
gi|209364730|gb|FJ215418.1|	Axinella_25V1011_Winter_31575	99.37	319	1	1	1	318	529	211	1e-176	609
gi|209364830|gb|FJ215518.1|	Axinella_25V1011_Winter_31580	98.22	169	0	3	1	169	490	325	3e-80	287
gi|209364843|gb|FJ215531.1|	Axinella_25V1011_Winter_31588	99.42	516	1	2	1	515	515	1	0	983
gi|209364729|gb|FJ215417.1|	Axinella_25V1011_Winter_31591	98.41	126	1	1	1	126	504	380	6e-62	226
gi|209364730|gb|FJ215418.1|	Axinella_25V1011_Winter_31602	99.68	312	1	0	1	312	529	218	7e-178	613
gi|209364730|gb|FJ215418.1|	Axinella_25V1011_Winter_31604	99.62	520	1	1	1	519	529	10	0	1007
gi|209364730|gb|FJ215418.1|	Axinella_25V1011_Winter_31605	100	232	0	0	1	232	529	298	5e-132	460
gi|209364730|gb|FJ215418.1|	Axinella_25V1011_Winter_31611	99.62	528	1	1	1	527	529	2	0	1023
gi|209364730|gb|FJ215418.1|	Axinella_25V1011_Winter_31615	99.24	523	2	2	1	521	529	7	0	989
gi|209364726|gb|FJ215414.1|	Axinella_25V1011_Winter_31617	98.45	451	2	5	1	451	528	83	0	799
gi|209364730|gb|FJ215418.1|	Axinella_25V1011_Winter_31620	99.23	521	2	2	1	519	529	9	0	985
gi|209364730|gb|FJ215418.1|	Axinella_25V1011_Winter_31625	99.02	508	2	3	1	506	529	23	0	944
gi|209364730|gb|FJ215418.1|	Axinella_25V1011_Winter_31627	99.12	341	1	2	1	340	529	190	0	636
gi|209364730|gb|FJ215418.1|	Axinella_25V1011_Winter_31631	99.44	531	1	2	1	531	529	1	0	1013
gi|209364730|gb|FJ215418.1|	Axinella_25V1011_Winter_31639	99.05	529	1	3	1	525	529	1	0	987
gi|209364730|gb|FJ215418.1|	Axinella_25V1011_Winter_31641	99.24	528	2	2	1	527	529	3	0	999
gi|209364704|gb|FJ215392.1|	Axinella_25V1011_Winter_31642	100	134	0	0	1	134	539	406	8e-74	266
gi|209364730|gb|FJ215418.1|	Axinella_25V1011_Winter_31643	99.81	525	1	0	1	525	529	5	0	1033
gi|209364730|gb|FJ215418.1|	Axinella_25V1011_Winter_31653	99.36	313	0	2	1	312	529	218	1e-170	589
gi|209364730|gb|FJ215418.1|	Axinella_25V1011_Winter_31658	99.22	515	2	2	1	514	529	16	0	973
gi|209364724|gb|FJ215412.1|	Axinella_25V1011_Winter_31660	99.39	490	3	0	1	490	490	1	0	906
gi|209364726|gb|FJ215414.1|	Axinella_25V1011_Winter_31664	98.16	381	3	4	1	380	528	151	0	668
gi|209364730|gb|FJ215418.1|	Axinella_25V1011_Winter_31675	99.24	525	2	2	1	525	529	7	0	993
gi|209364730|gb|FJ215418.1|	Axinella_25V1011_Winter_31679	99.33	446	3	0	1	446	529	84	0	860
gi|209364730|gb|FJ215418.1|	Axinella_25V1011_Winter_31682	98.76	484	5	1	1	484	529	47	0	904
gi|209364730|gb|FJ215418.1|	Axinella_25V1011_Winter_31683	98.56	486	3	4	1	485	529	47	0	878
gi|209364730|gb|FJ215418.1|	Axinella_25V1011_Winter_31685	99.62	524	1	1	1	524	529	7	0	1015
gi|209364730|gb|FJ215418.1|	Axinella_25V1011_Winter_31698	99.43	523	2	1	1	522	529	7	0	1005
gi|209364730|gb|FJ215418.1|	Axinella_25V1011_Winter_31700	99.42	521	2	1	1	521	529	10	0	1001
gi|209364730|gb|FJ215418.1|	Axinella_25V1011_Winter_31710	100	315	0	0	1	315	529	215	0	624
gi|209364730|gb|FJ215418.1|	Axinella_25V1011_Winter_31725	98.41	314	2	2	1	314	529	219	1e-164	569
gi|209364730|gb|FJ215418.1|	Axinella_25V1011_Winter_31733	99.33	447	2	1	1	447	529	84	0	854
gi|209364730|gb|FJ215418.1|	Axinella_25V1011_Winter_31734	99.42	521	3	0	1	521	529	9	0	1009
gi|209364730|gb|FJ215418.1|	Axinella_25V1011_Winter_31738	100	122	0	0	1	122	529	408	1e-66	242
gi|209364724|gb|FJ215412.1|	Axinella_25V1011_Winter_31739	99.39	490	3	0	1	490	490	1	0	906
gi|209364730|gb|FJ215418.1|	Axinella_25V1011_Winter_31740	100	231	0	0	1	231	529	299	2e-131	458
gi|209364730|gb|FJ215418.1|	Axinella_25V1011_Winter_31741	99.43	523	2	1	1	522	529	7	0	1005
gi|209364730|gb|FJ215418.1|	Axinella_25V1011_Winter_31746	99.05	528	3	2	1	526	529	2	0	991
gi|209364730|gb|FJ215418.1|	Axinella_25V1011_Winter_31749	99.43	523	2	1	1	522	529	7	0	1005
gi|209364840|gb|FJ215528.1|	Axinella_25V1011_Winter_31750	99.71	344	0	1	1	343	492	149	0	666
gi|209364730|gb|FJ215418.1|	Axinella_25V1011_Winter_31753	99.42	521	1	2	1	519	529	9	0	993
gi|209364730|gb|FJ215418.1|	Axinella_25V1011_Winter_31763	100	308	0	0	1	308	529	222	3e-177	611
gi|209364730|gb|FJ215418.1|	Axinella_25V1011_Winter_31764	100	232	0	0	1	232	529	298	5e-132	460
gi|209364730|gb|FJ215418.1|	Axinella_25V1011_Winter_31770	99.81	521	1	0	1	521	529	9	0	1025
gi|209364723|gb|FJ215411.1|	Axinella_25V1011_Winter_31778	98.73	158	1	1	1	158	528	372	7e-81	289
gi|209364730|gb|FJ215418.1|	Axinella_25V1011_Winter_31787	99.23	520	1	3	1	518	529	11	0	975
gi|209364730|gb|FJ215418.1|	Axinella_25V1011_Winter_31790	98.66	448	3	3	1	447	529	84	0	819
gi|209364730|gb|FJ215418.1|	Axinella_25V1011_Winter_31791	100	312	0	0	1	312	529	218	1e-179	618
gi|209364730|gb|FJ215418.1|	Axinella_25V1011_Winter_31792	99.62	523	2	0	1	523	529	7	0	1021
gi|209364730|gb|FJ215418.1|	Axinella_25V1011_Winter_31794	99.43	522	1	2	1	522	529	10	0	995
gi|209364730|gb|FJ215418.1|	Axinella_25V1011_Winter_31797	99.43	528	2	1	1	527	529	2	0	1015
gi|209364730|gb|FJ215418.1|	Axinella_25V1011_Winter_31801	99.43	523	2	1	1	522	529	7	0	1005
gi|209364730|gb|FJ215418.1|	Axinella_25V1011_Winter_31803	99.68	312	0	1	1	312	529	219	7e-175	603
gi|209364730|gb|FJ215418.1|	Axinella_25V1011_Winter_31824	99.42	515	2	1	1	515	529	16	0	989
gi|209364730|gb|FJ215418.1|	Axinella_25V1011_Winter_31827	99.43	522	1	2	1	521	529	9	0	995
gi|209364730|gb|FJ215418.1|	Axinella_25V1011_Winter_31831	99.24	529	1	3	1	528	529	3	0	993
gi|209364730|gb|FJ215418.1|	Axinella_25V1011_Winter_31838	100	312	0	0	1	312	529	218	1e-179	618
gi|209364730|gb|FJ215418.1|	Axinella_25V1011_Winter_31839	99.43	523	1	2	1	521	529	7	0	997
gi|209364730|gb|FJ215418.1|	Axinella_25V1011_Winter_31840	98.66	447	2	4	1	444	529	84	0	807
gi|209364730|gb|FJ215418.1|	Axinella_25V1011_Winter_31842	99.62	523	2	0	1	523	529	7	0	1021
gi|209364730|gb|FJ215418.1|	Axinella_25V1011_Winter_31843	99.43	528	3	0	1	528	529	2	0	1023
gi|209364730|gb|FJ215418.1|	Axinella_25V1011_Winter_31856	99.62	523	2	0	1	523	529	7	0	1021
gi|209364730|gb|FJ215418.1|	Axinella_25V1011_Winter_31863	100	207	0	0	1	207	529	323	4e-117	410
gi|209364843|gb|FJ215531.1|	Axinella_25V1011_Winter_31864	99.61	516	1	1	1	516	515	1	0	999
gi|209364730|gb|FJ215418.1|	Axinella_25V1011_Winter_31868	99.62	523	2	0	1	523	529	7	0	1021
gi|209364843|gb|FJ215531.1|	Axinella_25V1011_Winter_31871	99.42	516	1	2	1	515	515	1	0	983
gi|209364840|gb|FJ215528.1|	Axinella_25V1011_Winter_31873	99.36	470	1	1	1	468	492	23	0	902
gi|209364725|gb|FJ215413.1|	Axinella_25V1011_Winter_31876	99.63	538	1	1	1	538	538	2	0	1043
gi|209364843|gb|FJ215531.1|	Axinella_25V1011_Winter_31877	99.61	516	1	1	1	516	515	1	0	999
gi|209364730|gb|FJ215418.1|	Axinella_25V1011_Winter_31882	99.42	514	3	0	1	514	529	16	0	995
gi|209364730|gb|FJ215418.1|	Axinella_25V1011_Winter_31887	99.62	524	1	1	1	524	529	7	0	1015
gi|209364730|gb|FJ215418.1|	Axinella_25V1011_Winter_31895	100	237	0	0	1	237	529	293	5e-135	470
gi|209364730|gb|FJ215418.1|	Axinella_25V1011_Winter_31896	99.62	521	1	1	1	521	529	10	0	1009
gi|209364730|gb|FJ215418.1|	Axinella_25V1011_Winter_31898	99.62	528	2	0	1	528	529	2	0	1031
gi|209364730|gb|FJ215418.1|	Axinella_25V1011_Winter_31899	99.1	446	2	2	1	444	529	84	0	837
gi|209364730|gb|FJ215418.1|	Axinella_25V1011_Winter_31905	100	312	0	0	1	312	529	218	1e-179	618
gi|209364730|gb|FJ215418.1|	Axinella_25V1011_Winter_31910	99.62	523	2	0	1	523	529	7	0	1021
gi|209364843|gb|FJ215531.1|	Axinella_25V1011_Winter_31913	98.84	518	1	5	1	516	515	1	0	940
gi|209364840|gb|FJ215528.1|	Axinella_25V1011_Winter_31916	99.42	343	0	1	1	341	492	150	0	658
gi|209364843|gb|FJ215531.1|	Axinella_25V1011_Winter_31925	98.32	477	3	4	1	475	515	42	0	854
gi|209364730|gb|FJ215418.1|	Axinella_25V1011_Winter_31928	99.81	520	1	0	1	520	529	10	0	1023
gi|209364730|gb|FJ215418.1|	Axinella_25V1011_Winter_31931	99.04	521	3	2	1	519	529	9	0	977
gi|209364730|gb|FJ215418.1|	Axinella_25V1011_Winter_31940	99.62	523	2	0	1	523	529	7	0	1021
gi|209364730|gb|FJ215418.1|	Axinella_25V1011_Winter_31942	99.46	184	1	0	1	184	529	346	4e-101	357
gi|209364730|gb|FJ215418.1|	Axinella_25V1011_Winter_31943	99.24	528	4	0	1	528	529	2	0	1015
gi|209364840|gb|FJ215528.1|	Axinella_25V1011_Winter_31945	99.8	492	0	1	1	491	492	1	0	959
gi|209364730|gb|FJ215418.1|	Axinella_25V1011_Winter_31947	100	231	0	0	1	231	529	299	2e-131	458
gi|209364730|gb|FJ215418.1|	Axinella_25V1011_Winter_31961	99.57	231	1	0	1	231	529	299	5e-129	450
gi|209364730|gb|FJ215418.1|	Axinella_25V1011_Winter_31962	99.05	525	2	3	1	524	529	7	0	977
gi|209364730|gb|FJ215418.1|	Axinella_25V1011_Winter_31970	99.81	523	1	0	1	523	529	7	0	1029
gi|209364725|gb|FJ215413.1|	Axinella_25V1011_Winter_31972	99.81	537	1	0	1	537	538	2	0	1057
gi|209364840|gb|FJ215528.1|	Axinella_25V1011_Winter_31982	98.98	492	5	0	1	492	492	1	0	936
gi|209364726|gb|FJ215414.1|	Axinella_25V1011_Winter_31985	98.61	72	0	1	1	72	528	458	2e-32	127
gi|209364730|gb|FJ215418.1|	Axinella_25V1011_Winter_31989	99.62	528	2	0	1	528	529	2	0	1031
gi|209364840|gb|FJ215528.1|	Axinella_25V1011_Winter_31995	99.59	488	0	2	1	486	492	5	0	936
gi|209364730|gb|FJ215418.1|	Axinella_25V1011_Winter_32000	99.24	523	2	2	1	521	529	7	0	989
gi|209364840|gb|FJ215528.1|	Axinella_25V1011_Winter_32002	100	492	0	0	1	492	492	1	0	975
gi|209364730|gb|FJ215418.1|	Axinella_25V1011_Winter_32015	99.43	523	2	1	1	522	529	7	0	1005
gi|209364730|gb|FJ215418.1|	Axinella_25V1011_Winter_32017	99.62	528	2	0	1	528	529	2	0	1031
gi|209364730|gb|FJ215418.1|	Axinella_25V1011_Winter_32019	99.81	527	1	0	1	527	529	3	0	1037
gi|209364730|gb|FJ215418.1|	Axinella_25V1011_Winter_32025	99.81	523	1	0	1	523	529	7	0	1029
gi|209364730|gb|FJ215418.1|	Axinella_25V1011_Winter_32027	99.33	447	2	1	1	447	529	84	0	854
gi|209364730|gb|FJ215418.1|	Axinella_25V1011_Winter_32037	99.62	523	1	1	1	522	529	7	0	1013
gi|209364730|gb|FJ215418.1|	Axinella_25V1011_Winter_32039	99.24	523	2	2	1	521	529	7	0	989
gi|209364730|gb|FJ215418.1|	Axinella_25V1011_Winter_32046	98.95	286	0	3	1	284	529	245	7e-150	519
gi|209364730|gb|FJ215418.1|	Axinella_25V1011_Winter_32047	98.87	529	2	4	1	525	529	1	0	969
gi|209364730|gb|FJ215418.1|	Axinella_25V1011_Winter_32050	99.43	527	1	2	1	525	529	3	0	1005
gi|209364730|gb|FJ215418.1|	Axinella_25V1011_Winter_32053	100	315	0	0	1	315	529	215	0	624
gi|209364730|gb|FJ215418.1|	Axinella_25V1011_Winter_32054	99.14	348	2	1	1	348	529	183	0	658
gi|209364840|gb|FJ215528.1|	Axinella_25V1011_Winter_32058	99.8	492	1	0	1	492	492	1	0	967
gi|209364843|gb|FJ215531.1|	Axinella_25V1011_Winter_32059	99.42	517	1	2	1	517	515	1	0	985
gi|209364730|gb|FJ215418.1|	Axinella_25V1011_Winter_32063	99.62	523	2	0	1	523	529	7	0	1021
gi|209364730|gb|FJ215418.1|	Axinella_25V1011_Winter_32066	100	312	0	0	1	312	529	218	1e-179	618
gi|209364840|gb|FJ215528.1|	Axinella_25V1011_Winter_32071	100	492	0	0	2	493	492	1	0	975
gi|209364730|gb|FJ215418.1|	Axinella_25V1011_Winter_32074	99.24	523	3	1	1	522	529	7	0	997
gi|209364730|gb|FJ215418.1|	Axinella_25V1011_Winter_32075	99.42	520	3	0	1	520	529	10	0	1007
gi|209364730|gb|FJ215418.1|	Axinella_25V1011_Winter_32079	100	231	0	0	1	231	529	299	2e-131	458
gi|209364730|gb|FJ215418.1|	Axinella_25V1011_Winter_32081	99.68	311	0	1	1	310	529	219	3e-174	601
gi|209364730|gb|FJ215418.1|	Axinella_25V1011_Winter_32086	100	312	0	0	1	312	529	218	1e-179	618
gi|209364730|gb|FJ215418.1|	Axinella_25V1011_Winter_32090	100	135	0	0	1	135	529	395	2e-74	268
gi|209364730|gb|FJ215418.1|	Axinella_25V1011_Winter_32100	99.62	523	2	0	1	523	529	7	0	1021
gi|209364730|gb|FJ215418.1|	Axinella_25V1011_Winter_32101	99.23	522	2	2	1	521	529	9	0	987
gi|209364726|gb|FJ215414.1|	Axinella_25V1011_Winter_32111	98.88	447	4	1	1	447	528	83	0	839
gi|209364730|gb|FJ215418.1|	Axinella_25V1011_Winter_32116	99.43	528	3	0	1	528	529	2	0	1023
gi|209364730|gb|FJ215418.1|	Axinella_25V1011_Winter_32118	99.67	300	0	1	1	299	529	230	1e-167	579
gi|209364730|gb|FJ215418.1|	Axinella_25V1011_Winter_32125	100	101	0	0	1	101	529	429	3e-54	200
gi|209364730|gb|FJ215418.1|	Axinella_25V1011_Winter_32129	99.68	308	1	0	1	308	529	222	7e-175	603
gi|209364730|gb|FJ215418.1|	Axinella_25V1011_Winter_32137	99.24	523	2	2	1	521	529	7	0	989
gi|209364730|gb|FJ215418.1|	Axinella_25V1011_Winter_32139	99.24	523	2	2	1	521	529	7	0	989
gi|209364730|gb|FJ215418.1|	Axinella_25V1011_Winter_32143	98.06	310	1	3	1	310	529	225	4e-158	547
gi|209364730|gb|FJ215418.1|	Axinella_25V1011_Winter_32144	99.04	522	2	3	1	520	529	9	0	971
gi|209364730|gb|FJ215418.1|	Axinella_25V1011_Winter_32146	99.23	260	1	1	1	260	529	271	2e-141	492
gi|209364730|gb|FJ215418.1|	Axinella_25V1011_Winter_32157	99.24	523	3	1	1	522	529	7	0	997
gi|209364730|gb|FJ215418.1|	Axinella_25V1011_Winter_32160	99.42	520	2	1	1	519	529	10	0	999
gi|209364730|gb|FJ215418.1|	Axinella_25V1011_Winter_32161	99.23	520	4	0	1	520	529	10	0	999
gi|209364730|gb|FJ215418.1|	Axinella_25V1011_Winter_32163	99.68	312	1	0	1	312	529	218	3e-177	611
gi|209364730|gb|FJ215418.1|	Axinella_25V1011_Winter_32165	100	227	0	0	1	227	529	303	5e-129	450
gi|209364730|gb|FJ215418.1|	Axinella_25V1011_Winter_32166	99.03	515	3	2	1	514	529	16	0	965
gi|209364730|gb|FJ215418.1|	Axinella_25V1011_Winter_32176	100	88	0	0	1	88	529	442	1e-46	174
gi|209364840|gb|FJ215528.1|	Axinella_25V1011_Winter_32180	99.73	364	0	1	1	364	492	130	0	706
gi|209364730|gb|FJ215418.1|	Axinella_25V1011_Winter_32183	99.81	529	1	0	1	529	529	1	0	1041
gi|209364840|gb|FJ215528.1|	Axinella_25V1011_Winter_32184	99.59	493	0	2	1	492	492	1	0	946
gi|209364730|gb|FJ215418.1|	Axinella_25V1011_Winter_32188	99.24	523	2	2	1	521	529	7	0	989
gi|209364730|gb|FJ215418.1|	Axinella_25V1011_Winter_32196	99.05	529	4	1	1	528	529	1	0	1001
gi|209364730|gb|FJ215418.1|	Axinella_25V1011_Winter_32198	99.62	527	1	1	1	526	529	3	0	1021
gi|209364840|gb|FJ215528.1|	Axinella_25V1011_Winter_32200	99.39	492	1	2	1	490	492	1	0	936
gi|209364730|gb|FJ215418.1|	Axinella_25V1011_Winter_32203	99.65	286	0	1	1	286	529	245	2e-159	551
gi|209364730|gb|FJ215418.1|	Axinella_25V1011_Winter_32204	98.78	246	0	3	1	246	529	287	5e-126	440
gi|209364724|gb|FJ215412.1|	Axinella_25V1011_Winter_32205	99.19	491	2	2	1	490	490	1	0	884
gi|209364730|gb|FJ215418.1|	Axinella_25V1011_Winter_32206	99.56	450	2	0	1	450	529	80	0	876
gi|209364730|gb|FJ215418.1|	Axinella_25V1011_Winter_32209	99.62	523	2	0	1	523	529	7	0	1021
gi|209364730|gb|FJ215418.1|	Axinella_25V1011_Winter_32210	99.04	521	2	3	1	518	529	9	0	969
gi|209364840|gb|FJ215528.1|	Axinella_25V1011_Winter_32211	99.6	494	0	2	1	494	492	1	0	948
gi|209364730|gb|FJ215418.1|	Axinella_25V1011_Winter_32219	99.62	529	1	1	1	528	529	1	0	1025
gi|209364730|gb|FJ215418.1|	Axinella_25V1011_Winter_32226	100	227	0	0	1	227	529	303	5e-129	450
gi|209364730|gb|FJ215418.1|	Axinella_25V1011_Winter_32227	99.69	322	1	0	1	322	529	208	0	630
gi|209364730|gb|FJ215418.1|	Axinella_25V1011_Winter_32229	99.55	446	2	0	1	446	529	84	0	868
gi|209364730|gb|FJ215418.1|	Axinella_25V1011_Winter_32233	98.85	523	4	2	1	521	529	7	0	973
gi|209364730|gb|FJ215418.1|	Axinella_25V1011_Winter_32234	99.33	447	2	1	1	447	529	84	0	854
gi|209364724|gb|FJ215412.1|	Axinella_25V1011_Winter_32235	99.39	491	2	1	1	491	490	1	0	900
gi|209364730|gb|FJ215418.1|	Axinella_25V1011_Winter_32237	99.62	528	2	0	1	528	529	2	0	1031
gi|209364730|gb|FJ215418.1|	Axinella_25V1011_Winter_32238	98.76	323	1	3	1	320	529	207	2e-169	585
gi|209364730|gb|FJ215418.1|	Axinella_25V1011_Winter_32240	99.62	523	2	0	1	523	529	7	0	1021
gi|209364726|gb|FJ215414.1|	Axinella_25V1011_Winter_32253	99.11	448	1	3	1	447	528	83	0	833
gi|209364730|gb|FJ215418.1|	Axinella_25V1011_Winter_32256	99.11	448	2	2	1	448	529	84	0	841
gi|209364730|gb|FJ215418.1|	Axinella_25V1011_Winter_32258	99.24	523	3	1	1	522	529	7	0	997
gi|209364730|gb|FJ215418.1|	Axinella_25V1011_Winter_32259	98.18	384	3	4	1	383	529	149	0	674
gi|209364724|gb|FJ215412.1|	Axinella_25V1011_Winter_32264	99.03	413	3	1	1	412	490	78	0	737
gi|209364730|gb|FJ215418.1|	Axinella_25V1011_Winter_32265	99.24	528	4	0	1	528	529	2	0	1015
gi|209364730|gb|FJ215418.1|	Axinella_25V1011_Winter_32268	99.01	507	3	2	1	505	529	23	0	950
gi|209364726|gb|FJ215414.1|	Axinella_25V1011_Winter_32271	98.43	446	3	4	1	443	528	84	0	797
gi|209364730|gb|FJ215418.1|	Axinella_25V1011_Winter_32278	99.69	323	0	1	1	322	529	207	0	624
gi|209364730|gb|FJ215418.1|	Axinella_25V1011_Winter_32279	99.69	319	1	0	1	319	529	211	0	624
gi|209364730|gb|FJ215418.1|	Axinella_25V1011_Winter_32291	99.43	528	1	2	1	527	529	3	0	1007
gi|209364730|gb|FJ215418.1|	Axinella_25V1011_Winter_32295	99.22	514	1	3	1	511	529	16	0	963
gi|209364726|gb|FJ215414.1|	Axinella_25V1011_Winter_32296	99.12	340	3	0	1	340	528	189	0	650
gi|209364840|gb|FJ215528.1|	Axinella_25V1011_Winter_32297	100	492	0	0	1	492	492	1	0	975
gi|209364704|gb|FJ215392.1|	Axinella_25V1011_Winter_32302	100	115	0	0	1	115	539	425	2e-62	228
gi|209364730|gb|FJ215418.1|	Axinella_25V1011_Winter_32303	99.81	523	1	0	1	523	529	7	0	1029
gi|209364830|gb|FJ215518.1|	Axinella_25V1011_Winter_32305	100	77	0	0	1	77	490	414	5e-40	153
gi|209364730|gb|FJ215418.1|	Axinella_25V1011_Winter_32307	98.66	523	3	4	1	519	529	7	0	950
gi|209364730|gb|FJ215418.1|	Axinella_25V1011_Winter_32309	99.05	524	2	3	1	522	529	7	0	975
gi|209364730|gb|FJ215418.1|	Axinella_25V1011_Winter_32310	99.62	523	2	0	1	523	529	7	0	1021
gi|209364730|gb|FJ215418.1|	Axinella_25V1011_Winter_32314	99.42	520	1	2	1	518	529	10	0	991
gi|209364843|gb|FJ215531.1|	Axinella_25V1011_Winter_32315	99.61	516	1	1	1	516	515	1	0	999
gi|209364730|gb|FJ215418.1|	Axinella_25V1011_Winter_32316	98.64	369	5	0	1	369	529	161	0	692
gi|209364730|gb|FJ215418.1|	Axinella_25V1011_Winter_32321	98.21	448	2	5	1	444	529	84	0	787
gi|209364726|gb|FJ215414.1|	Axinella_25V1011_Winter_32322	99.33	446	1	2	1	444	528	83	0	844
gi|209364730|gb|FJ215418.1|	Axinella_25V1011_Winter_32327	98.43	447	3	3	1	447	529	87	0	809
gi|209364730|gb|FJ215418.1|	Axinella_25V1011_Winter_32330	99.62	521	2	0	1	521	529	9	0	1017
gi|209364730|gb|FJ215418.1|	Axinella_25V1011_Winter_32335	100	231	0	0	1	231	529	299	2e-131	458
gi|209364725|gb|FJ215413.1|	Axinella_25V1011_Winter_32336	98.12	532	9	1	1	531	538	7	0	967
gi|209364730|gb|FJ215418.1|	Axinella_25V1011_Winter_32339	99.81	529	1	0	1	529	529	1	0	1041
gi|209364730|gb|FJ215418.1|	Axinella_25V1011_Winter_32340	99.7	329	0	1	1	328	529	201	0	636
gi|209364730|gb|FJ215418.1|	Axinella_25V1011_Winter_32341	99.47	374	2	0	1	374	529	156	0	726
gi|209364730|gb|FJ215418.1|	Axinella_25V1011_Winter_32345	99.43	523	3	0	1	523	529	7	0	1013
gi|209364840|gb|FJ215528.1|	Axinella_25V1011_Winter_32348	100	492	0	0	1	492	492	1	0	975
gi|209364730|gb|FJ215418.1|	Axinella_25V1011_Winter_32359	98.82	425	2	3	1	425	529	108	0	779
gi|209364730|gb|FJ215418.1|	Axinella_25V1011_Winter_32360	98.64	369	3	2	1	368	529	162	0	676
gi|209364730|gb|FJ215418.1|	Axinella_25V1011_Winter_32367	98.98	491	1	4	1	490	529	42	0	902
gi|209364730|gb|FJ215418.1|	Axinella_25V1011_Winter_32379	99.62	528	1	1	1	527	529	2	0	1023
gi|209364730|gb|FJ215418.1|	Axinella_25V1011_Winter_32380	99.62	523	2	0	1	523	529	7	0	1021
gi|209364730|gb|FJ215418.1|	Axinella_25V1011_Winter_32383	99.66	295	0	1	1	294	529	235	9e-165	569
gi|209364730|gb|FJ215418.1|	Axinella_25V1011_Winter_32384	99.81	529	1	0	1	529	529	1	0	1041
gi|209364730|gb|FJ215418.1|	Axinella_25V1011_Winter_32386	100	111	0	0	1	111	529	419	4e-60	220
gi|209364730|gb|FJ215418.1|	Axinella_25V1011_Winter_32391	100	272	0	0	1	272	529	258	8e-156	539
gi|209364730|gb|FJ215418.1|	Axinella_25V1011_Winter_32397	100	312	0	0	1	312	529	218	1e-179	618
gi|209364730|gb|FJ215418.1|	Axinella_25V1011_Winter_32400	99.62	521	2	0	1	521	529	9	0	1017
gi|209364730|gb|FJ215418.1|	Axinella_25V1011_Winter_32401	99.4	168	1	0	1	168	529	362	1e-91	325
gi|209364730|gb|FJ215418.1|	Axinella_25V1011_Winter_32412	99.23	521	2	2	1	519	529	9	0	985
gi|209364730|gb|FJ215418.1|	Axinella_25V1011_Winter_32421	99.62	521	1	1	1	521	529	10	0	1009
gi|209364730|gb|FJ215418.1|	Axinella_25V1011_Winter_32426	99.62	523	2	0	1	523	529	7	0	1021
gi|209364730|gb|FJ215418.1|	Axinella_25V1011_Winter_32430	98.78	82	1	0	1	82	529	448	3e-41	157
gi|209364843|gb|FJ215531.1|	Axinella_25V1011_Winter_32439	99.42	516	1	2	1	515	515	1	0	983
gi|209364730|gb|FJ215418.1|	Axinella_25V1011_Winter_32440	99.05	528	5	0	1	528	529	2	0	1007
gi|209364730|gb|FJ215418.1|	Axinella_25V1011_Winter_32441	99.43	528	3	0	1	528	529	2	0	1023
gi|209364730|gb|FJ215418.1|	Axinella_25V1011_Winter_32446	99.42	521	3	0	1	521	529	9	0	1009
gi|209364726|gb|FJ215414.1|	Axinella_25V1011_Winter_32455	100	110	0	0	1	110	528	419	1e-59	218
gi|209364730|gb|FJ215418.1|	Axinella_25V1011_Winter_32460	99.43	528	2	1	1	527	529	2	0	1015
gi|209364724|gb|FJ215412.1|	Axinella_25V1011_Winter_32462	99.66	297	0	1	1	296	490	194	6e-166	573
gi|209364704|gb|FJ215392.1|	Axinella_25V1011_Winter_32466	100	116	0	0	1	116	539	424	4e-63	230
gi|209364730|gb|FJ215418.1|	Axinella_25V1011_Winter_32468	100	73	0	0	1	73	529	457	1e-37	145
gi|209364730|gb|FJ215418.1|	Axinella_25V1011_Winter_32470	99.33	448	1	2	1	448	529	84	0	848
gi|209364730|gb|FJ215418.1|	Axinella_25V1011_Winter_32480	99.55	448	0	2	1	448	529	84	0	856
gi|209364730|gb|FJ215418.1|	Axinella_25V1011_Winter_32488	99.62	261	0	1	1	260	529	269	2e-144	502
gi|209364730|gb|FJ215418.1|	Axinella_25V1011_Winter_32490	99.62	528	2	0	1	528	529	2	0	1031
gi|209364730|gb|FJ215418.1|	Axinella_25V1011_Winter_32494	98.68	379	2	3	1	377	529	152	0	688
gi|209364843|gb|FJ215531.1|	Axinella_25V1011_Winter_32498	99.22	516	3	1	1	516	515	1	0	983
gi|209364730|gb|FJ215418.1|	Axinella_25V1011_Winter_32499	99.7	329	0	1	1	328	529	201	0	636
gi|209364730|gb|FJ215418.1|	Axinella_25V1011_Winter_32500	99.43	529	2	1	1	528	529	1	0	1017
gi|209364730|gb|FJ215418.1|	Axinella_25V1011_Winter_32511	100	122	0	0	1	122	529	408	1e-66	242
gi|209364730|gb|FJ215418.1|	Axinella_25V1011_Winter_32518	98.94	378	3	1	1	377	529	152	0	712
gi|209364730|gb|FJ215418.1|	Axinella_25V1011_Winter_32519	99.62	523	2	0	1	523	529	7	0	1021
gi|209364730|gb|FJ215418.1|	Axinella_25V1011_Winter_32522	99.68	312	1	0	1	312	529	218	3e-177	611
gi|209364730|gb|FJ215418.1|	Axinella_25V1011_Winter_32525	99.06	426	2	2	1	426	529	106	0	797
gi|209364712|gb|FJ215400.1|	Axinella_25V1011_Winter_32527	98.81	505	4	2	1	503	524	20	0	938
gi|209364730|gb|FJ215418.1|	Axinella_25V1011_Winter_32533	99.62	529	1	1	1	528	529	1	0	1025
gi|209364730|gb|FJ215418.1|	Axinella_25V1011_Winter_32535	99.43	522	2	1	1	522	529	9	0	1003
gi|209364730|gb|FJ215418.1|	Axinella_25V1011_Winter_32536	99.43	522	3	0	1	522	529	8	0	1011
gi|209364730|gb|FJ215418.1|	Axinella_25V1011_Winter_32538	100	312	0	0	1	312	529	218	1e-179	618
gi|209364730|gb|FJ215418.1|	Axinella_25V1011_Winter_32542	99.63	273	0	1	1	273	529	258	1e-151	525
gi|209364730|gb|FJ215418.1|	Axinella_25V1011_Winter_32545	99.43	527	3	0	1	527	529	3	0	1021
gi|209364730|gb|FJ215418.1|	Axinella_25V1011_Winter_32546	99.62	523	1	1	1	522	529	7	0	1013
gi|209364730|gb|FJ215418.1|	Axinella_25V1011_Winter_32547	99.62	528	2	0	1	528	529	2	0	1031
gi|209364730|gb|FJ215418.1|	Axinella_25V1011_Winter_32548	99.62	528	2	0	1	528	529	2	0	1031
gi|209364830|gb|FJ215518.1|	Axinella_25V1011_Winter_32549	100	75	0	0	1	75	490	416	7e-39	149
gi|209364730|gb|FJ215418.1|	Axinella_25V1011_Winter_32553	99.61	514	2	0	1	514	529	16	0	1003
gi|209364830|gb|FJ215518.1|	Axinella_25V1011_Winter_32556	100	72	0	0	1	72	490	419	4e-37	143
gi|209364730|gb|FJ215418.1|	Axinella_25V1011_Winter_32563	99.62	523	2	0	1	523	529	7	0	1021
gi|209364730|gb|FJ215418.1|	Axinella_25V1011_Winter_32566	99.55	448	2	0	1	448	529	82	0	872
gi|209364730|gb|FJ215418.1|	Axinella_25V1011_Winter_32569	98.85	261	3	0	1	261	529	269	4e-142	494
gi|209364730|gb|FJ215418.1|	Axinella_25V1011_Winter_32580	100	287	0	0	1	287	529	243	9e-165	569
gi|209364730|gb|FJ215418.1|	Axinella_25V1011_Winter_32584	99.68	312	0	1	1	311	529	218	7e-175	603
gi|209364730|gb|FJ215418.1|	Axinella_25V1011_Winter_32587	99.11	338	1	2	1	336	529	192	0	630
gi|209364730|gb|FJ215418.1|	Axinella_25V1011_Winter_32594	99.61	507	1	1	1	506	529	23	0	981
gi|209364704|gb|FJ215392.1|	Axinella_25V1011_Winter_32599	100	116	0	0	1	116	539	424	4e-63	230
gi|209364730|gb|FJ215418.1|	Axinella_25V1011_Winter_32600	99.55	446	2	0	1	446	529	84	0	868
gi|209364730|gb|FJ215418.1|	Axinella_25V1011_Winter_32602	99.62	523	2	0	1	523	529	7	0	1021
gi|209364720|gb|FJ215408.1|	Axinella_25V1011_Winter_32606	98.05	514	6	3	1	510	529	16	0	918
gi|209364730|gb|FJ215418.1|	Axinella_25V1011_Winter_32613	99.62	523	2	0	1	523	529	7	0	1021
gi|209364730|gb|FJ215418.1|	Axinella_25V1011_Winter_32614	99.38	320	0	2	1	320	529	212	7e-175	603
gi|209364730|gb|FJ215418.1|	Axinella_25V1011_Winter_32620	99.62	521	2	0	1	521	529	9	0	1017
gi|209364730|gb|FJ215418.1|	Axinella_25V1011_Winter_32621	99.62	523	2	0	1	523	529	7	0	1021
gi|209364730|gb|FJ215418.1|	Axinella_25V1011_Winter_32622	99.05	525	2	3	1	524	529	7	0	977
gi|209364730|gb|FJ215418.1|	Axinella_25V1011_Winter_32628	99.42	521	2	1	1	520	529	9	0	1001
gi|209364840|gb|FJ215528.1|	Axinella_25V1011_Winter_32631	100	492	0	0	1	492	492	1	0	975
gi|209364730|gb|FJ215418.1|	Axinella_25V1011_Winter_32635	99.62	528	1	1	1	527	529	2	0	1023
gi|209364730|gb|FJ215418.1|	Axinella_25V1011_Winter_32637	98.86	526	1	5	1	523	529	6	0	955
gi|209364730|gb|FJ215418.1|	Axinella_25V1011_Winter_32638	99.43	523	2	1	1	522	529	7	0	1005
gi|209364730|gb|FJ215418.1|	Axinella_25V1011_Winter_32644	99.62	523	2	0	1	523	529	7	0	1021
gi|209364730|gb|FJ215418.1|	Axinella_25V1011_Winter_32645	100	311	0	0	1	311	529	219	5e-179	617
gi|209364843|gb|FJ215531.1|	Axinella_25V1011_Winter_32647	99.42	517	1	2	1	517	515	1	0	985
gi|209364712|gb|FJ215400.1|	Axinella_25V1011_Winter_32648	98.81	506	5	1	1	506	524	20	0	948
gi|209364730|gb|FJ215418.1|	Axinella_25V1011_Winter_32650	99.62	523	2	0	1	523	529	7	0	1021
gi|209364730|gb|FJ215418.1|	Axinella_25V1011_Winter_32655	100	73	0	0	1	73	529	457	1e-37	145
gi|209364730|gb|FJ215418.1|	Axinella_25V1011_Winter_32659	99.62	521	2	0	1	521	529	9	0	1017
gi|209364726|gb|FJ215414.1|	Axinella_25V1011_Winter_32661	99.06	425	3	1	1	425	528	105	0	803
gi|209364730|gb|FJ215418.1|	Axinella_25V1011_Winter_32664	99.62	528	2	0	1	528	529	2	0	1031
gi|209364730|gb|FJ215418.1|	Axinella_25V1011_Winter_32675	100	182	0	0	1	182	529	348	3e-102	361
gi|209364730|gb|FJ215418.1|	Axinella_25V1011_Winter_32678	99.36	312	1	1	1	311	529	218	4e-173	597
gi|209364730|gb|FJ215418.1|	Axinella_25V1011_Winter_32681	99.55	448	2	0	1	448	529	82	0	872
gi|209364730|gb|FJ215418.1|	Axinella_25V1011_Winter_32687	99.37	159	0	1	1	159	529	372	7e-84	299
gi|209364730|gb|FJ215418.1|	Axinella_25V1011_Winter_32700	99.27	274	0	2	1	273	529	257	2e-147	511
gi|209364730|gb|FJ215418.1|	Axinella_25V1011_Winter_32701	99.6	248	1	0	1	248	529	282	4e-139	484
gi|209364730|gb|FJ215418.1|	Axinella_25V1011_Winter_32703	100	223	0	0	1	223	529	307	1e-126	442
gi|209364825|gb|FJ215513.1|	Axinella_25V1011_Winter_32710	98.7	230	1	2	1	229	573	345	6e-119	416
gi|209364730|gb|FJ215418.1|	Axinella_25V1011_Winter_32711	100	312	0	0	1	312	529	218	1e-179	618
gi|209364730|gb|FJ215418.1|	Axinella_25V1011_Winter_32712	99.81	523	1	0	1	523	529	7	0	1029
gi|209364714|gb|FJ215402.1|	Axinella_25V1011_Winter_32713	98.67	377	2	3	1	374	492	116	0	684
gi|209364730|gb|FJ215418.1|	Axinella_25V1011_Winter_32714	99.62	523	2	0	1	523	529	7	0	1021
gi|209364730|gb|FJ215418.1|	Axinella_25V1011_Winter_32720	98.12	425	1	6	1	421	529	108	0	733
gi|209364730|gb|FJ215418.1|	Axinella_25V1011_Winter_32723	98.83	426	2	2	1	423	529	104	0	791
gi|209364730|gb|FJ215418.1|	Axinella_25V1011_Winter_32737	98.5	200	0	3	1	200	529	333	1e-98	349
gi|209364730|gb|FJ215418.1|	Axinella_25V1011_Winter_32738	99.03	516	3	2	1	516	529	16	0	967
gi|209364730|gb|FJ215418.1|	Axinella_25V1011_Winter_32740	99.62	528	2	0	1	528	529	2	0	1031
gi|209364730|gb|FJ215418.1|	Axinella_25V1011_Winter_32742	99.42	521	3	0	1	521	529	9	0	1009
gi|209364730|gb|FJ215418.1|	Axinella_25V1011_Winter_32750	99.62	523	2	0	1	523	529	7	0	1021
gi|209364840|gb|FJ215528.1|	Axinella_25V1011_Winter_32751	99.8	492	0	1	1	491	492	1	0	959
gi|209364840|gb|FJ215528.1|	Axinella_25V1011_Winter_32760	99.43	351	0	2	1	350	492	143	0	664
gi|209364730|gb|FJ215418.1|	Axinella_25V1011_Winter_32766	99.62	521	2	0	1	521	529	9	0	1017
gi|209364730|gb|FJ215418.1|	Axinella_25V1011_Winter_32770	99.04	523	2	3	1	520	529	7	0	973
gi|209364727|gb|FJ215415.1|	Axinella_25V1011_Winter_32772	98.98	98	0	1	1	98	478	382	1e-47	178
gi|209364730|gb|FJ215418.1|	Axinella_25V1011_Winter_32773	99.24	523	3	1	1	522	529	7	0	997
gi|209364706|gb|FJ215394.1|	Axinella_25V1011_Winter_32776	99.65	285	0	1	1	285	539	256	8e-159	549
gi|209364730|gb|FJ215418.1|	Axinella_25V1011_Winter_32777	99.55	446	2	0	1	446	529	84	0	868
gi|209364730|gb|FJ215418.1|	Axinella_25V1011_Winter_32778	99.24	523	2	2	1	521	529	7	0	989
gi|209364730|gb|FJ215418.1|	Axinella_25V1011_Winter_32780	100	318	0	0	1	318	529	212	0	630
gi|209364830|gb|FJ215518.1|	Axinella_25V1011_Winter_32783	100	137	0	0	1	137	490	354	1e-75	272
gi|209364730|gb|FJ215418.1|	Axinella_25V1011_Winter_32785	99.32	442	2	1	1	441	529	88	0	844
gi|209364712|gb|FJ215400.1|	Axinella_25V1011_Winter_32791	99.21	508	4	0	1	508	524	17	0	975
gi|209364730|gb|FJ215418.1|	Axinella_25V1011_Winter_32797	100	169	0	0	1	169	529	361	1e-94	335
gi|209364730|gb|FJ215418.1|	Axinella_25V1011_Winter_32801	99.81	523	1	0	1	523	529	7	0	1029
gi|209364730|gb|FJ215418.1|	Axinella_25V1011_Winter_32802	99.42	521	2	1	1	521	529	10	0	1001
gi|209364725|gb|FJ215413.1|	Axinella_25V1011_Winter_32803	99.07	540	1	4	1	539	538	2	0	999
gi|209364730|gb|FJ215418.1|	Axinella_25V1011_Winter_32804	99.33	449	2	1	1	449	529	82	0	858
gi|209364730|gb|FJ215418.1|	Axinella_25V1011_Winter_32811	99.81	529	1	0	1	529	529	1	0	1041
gi|209364724|gb|FJ215412.1|	Axinella_25V1011_Winter_32814	99.59	490	2	0	1	490	490	1	0	914
gi|209364724|gb|FJ215412.1|	Axinella_25V1011_Winter_32816	98.88	447	3	2	1	446	490	45	0	789
gi|209364730|gb|FJ215418.1|	Axinella_25V1011_Winter_32817	99.6	247	1	0	1	247	529	283	1e-138	482
gi|209364730|gb|FJ215418.1|	Axinella_25V1011_Winter_32821	99.69	322	1	0	1	322	529	208	0	630
gi|209364730|gb|FJ215418.1|	Axinella_25V1011_Winter_32831	99.71	343	1	0	1	343	529	187	0	672
gi|209364730|gb|FJ215418.1|	Axinella_25V1011_Winter_32842	99.62	530	1	1	1	530	529	1	0	1027
gi|209364843|gb|FJ215531.1|	Axinella_25V1011_Winter_32847	98.26	516	3	5	1	511	515	1	0	914
gi|209364730|gb|FJ215418.1|	Axinella_25V1011_Winter_32852	99.43	528	3	0	1	528	529	2	0	1023
gi|209364730|gb|FJ215418.1|	Axinella_25V1011_Winter_32854	99.43	523	2	1	1	522	529	7	0	1005
gi|209364730|gb|FJ215418.1|	Axinella_25V1011_Winter_32857	99.81	527	1	0	1	527	529	3	0	1037
gi|209364730|gb|FJ215418.1|	Axinella_25V1011_Winter_32860	99.24	523	2	2	1	521	529	7	0	989
gi|209364730|gb|FJ215418.1|	Axinella_25V1011_Winter_32866	99.24	524	2	2	1	523	529	7	0	991
gi|209364730|gb|FJ215418.1|	Axinella_25V1011_Winter_32869	99.62	528	1	1	1	527	529	2	0	1023
gi|209364726|gb|FJ215414.1|	Axinella_25V1011_Winter_32877	99.81	521	0	1	1	521	528	9	0	1017
gi|209364730|gb|FJ215418.1|	Axinella_25V1011_Winter_32879	98.43	446	2	5	1	442	529	85	0	789
gi|209364730|gb|FJ215418.1|	Axinella_25V1011_Winter_32881	99.22	514	3	1	1	513	529	16	0	979
gi|209364730|gb|FJ215418.1|	Axinella_25V1011_Winter_32885	100	99	0	0	1	99	529	431	5e-53	196
gi|209364730|gb|FJ215418.1|	Axinella_25V1011_Winter_32887	99.62	523	2	0	1	523	529	7	0	1021
gi|209364730|gb|FJ215418.1|	Axinella_25V1011_Winter_32889	99.62	523	2	0	1	523	529	7	0	1021
gi|209364840|gb|FJ215528.1|	Axinella_25V1011_Winter_32891	99.8	493	0	1	1	493	492	1	0	961
gi|209364730|gb|FJ215418.1|	Axinella_25V1011_Winter_32895	100	312	0	0	1	312	529	218	1e-179	618
gi|209364702|gb|FJ215390.1|	Axinella_25V1011_Winter_32900	99.39	489	2	1	1	488	516	28	0	938
gi|209364730|gb|FJ215418.1|	Axinella_25V1011_Winter_32901	98.88	446	4	1	1	445	529	84	0	837
gi|209364730|gb|FJ215418.1|	Axinella_25V1011_Winter_32906	98.83	429	3	1	1	427	529	101	0	805
gi|209364730|gb|FJ215418.1|	Axinella_25V1011_Winter_32908	98.3	530	1	8	1	524	529	2	0	916
gi|209364843|gb|FJ215531.1|	Axinella_25V1011_Winter_32917	99.03	516	1	4	1	513	515	1	0	952
gi|209364843|gb|FJ215531.1|	Axinella_25V1011_Winter_32918	99.42	517	1	2	1	517	515	1	0	985
gi|209364730|gb|FJ215418.1|	Axinella_25V1011_Winter_32919	100	227	0	0	1	227	529	303	5e-129	450
gi|209364730|gb|FJ215418.1|	Axinella_25V1011_Winter_32921	99.62	523	2	0	1	523	529	7	0	1021
gi|209364730|gb|FJ215418.1|	Axinella_25V1011_Winter_32923	100	78	0	0	1	78	529	452	1e-40	155
gi|209364730|gb|FJ215418.1|	Axinella_25V1011_Winter_32924	100	312	0	0	1	312	529	218	1e-179	618
gi|209364730|gb|FJ215418.1|	Axinella_25V1011_Winter_32925	99.81	528	1	0	1	528	529	2	0	1039
gi|209364730|gb|FJ215418.1|	Axinella_25V1011_Winter_32936	99.43	523	2	1	1	522	529	7	0	1005
gi|209364730|gb|FJ215418.1|	Axinella_25V1011_Winter_32940	99.69	319	1	0	1	319	529	211	0	624
gi|209364726|gb|FJ215414.1|	Axinella_25V1011_Winter_32951	98.39	248	2	2	1	247	528	282	8e-128	446
gi|209364730|gb|FJ215418.1|	Axinella_25V1011_Winter_32956	99.62	521	2	0	1	521	529	9	0	1017
gi|209364730|gb|FJ215418.1|	Axinella_25V1011_Winter_32965	99.61	508	1	1	1	508	529	23	0	983
gi|209364730|gb|FJ215418.1|	Axinella_25V1011_Winter_32969	99.81	529	1	0	1	529	529	1	0	1041
gi|209364730|gb|FJ215418.1|	Axinella_25V1011_Winter_32972	100	184	0	0	1	184	529	346	2e-103	365
gi|209364730|gb|FJ215418.1|	Axinella_25V1011_Winter_32974	99.43	528	2	1	1	527	529	2	0	1015
gi|209364704|gb|FJ215392.1|	Axinella_25V1011_Winter_32981	100	97	0	0	1	97	539	443	7e-52	192
gi|209364730|gb|FJ215418.1|	Axinella_25V1011_Winter_32986	100	311	0	0	1	311	529	219	5e-179	617
gi|209364730|gb|FJ215418.1|	Axinella_25V1011_Winter_32988	100	149	0	0	1	149	529	381	1e-82	295
gi|209364726|gb|FJ215414.1|	Axinella_25V1011_Winter_32989	99.18	368	0	3	1	365	528	161	0	682
gi|209364730|gb|FJ215418.1|	Axinella_25V1011_Winter_32991	99.81	520	1	0	1	520	529	10	0	1023
gi|209364730|gb|FJ215418.1|	Axinella_25V1011_Winter_32994	98.67	301	1	3	1	301	529	232	2e-156	541
gi|209364730|gb|FJ215418.1|	Axinella_25V1011_Winter_33002	99.43	524	1	2	1	523	529	7	0	999
gi|209364730|gb|FJ215418.1|	Axinella_25V1011_Winter_33004	99.33	446	3	0	1	446	529	84	0	860
gi|209364730|gb|FJ215418.1|	Axinella_25V1011_Winter_33007	98.47	524	3	5	1	520	529	7	0	936
gi|209364730|gb|FJ215418.1|	Axinella_25V1011_Winter_33011	99.23	522	2	2	1	521	529	9	0	987
gi|209364730|gb|FJ215418.1|	Axinella_25V1011_Winter_33016	99.62	520	2	0	1	520	529	10	0	1015
gi|209364724|gb|FJ215412.1|	Axinella_25V1011_Winter_33019	99.59	490	2	0	1	490	490	1	0	914
gi|209364730|gb|FJ215418.1|	Axinella_25V1011_Winter_33020	100	231	0	0	1	231	529	299	2e-131	458
gi|209364730|gb|FJ215418.1|	Axinella_25V1011_Winter_33024	100	312	0	0	1	312	529	218	1e-179	618
gi|209364730|gb|FJ215418.1|	Axinella_25V1011_Winter_33028	99.68	312	1	0	1	312	529	218	3e-177	611
gi|209364840|gb|FJ215528.1|	Axinella_25V1011_Winter_33040	99.8	492	1	0	1	492	492	1	0	967
gi|209364830|gb|FJ215518.1|	Axinella_25V1011_Winter_33042	98.77	162	0	2	1	162	490	331	7e-81	289
gi|209364730|gb|FJ215418.1|	Axinella_25V1011_Winter_33045	99.43	523	3	0	1	523	529	7	0	1013
gi|209364730|gb|FJ215418.1|	Axinella_25V1011_Winter_33050	99.55	446	2	0	1	446	529	84	0	868
gi|209364843|gb|FJ215531.1|	Axinella_25V1011_Winter_33052	98.84	518	1	5	1	516	515	1	0	940
gi|209364730|gb|FJ215418.1|	Axinella_25V1011_Winter_33055	99.62	523	2	0	1	523	529	7	0	1021
gi|209364840|gb|FJ215528.1|	Axinella_25V1011_Winter_33057	100	492	0	0	1	492	492	1	0	975
gi|209364730|gb|FJ215418.1|	Axinella_25V1011_Winter_33061	99.38	322	2	0	1	322	529	208	0	622
gi|209364730|gb|FJ215418.1|	Axinella_25V1011_Winter_33064	98.64	515	3	4	1	512	529	16	0	934
gi|209364843|gb|FJ215531.1|	Axinella_25V1011_Winter_33067	99.22	516	3	1	1	516	515	1	0	983
gi|209364730|gb|FJ215418.1|	Axinella_25V1011_Winter_33068	100	232	0	0	1	232	529	298	5e-132	460
gi|209364730|gb|FJ215418.1|	Axinella_25V1011_Winter_33070	99.62	523	2	0	1	523	529	7	0	1021
gi|209364730|gb|FJ215418.1|	Axinella_25V1011_Winter_33074	99.68	312	1	0	1	312	529	218	3e-177	611
gi|209364730|gb|FJ215418.1|	Axinella_25V1011_Winter_33080	99.24	528	3	1	1	527	529	2	0	1007
gi|209364730|gb|FJ215418.1|	Axinella_25V1011_Winter_33089	99.43	523	3	0	1	523	529	7	0	1013
gi|209364730|gb|FJ215418.1|	Axinella_25V1011_Winter_33091	99.62	523	1	1	1	522	529	7	0	1013
gi|209364730|gb|FJ215418.1|	Axinella_25V1011_Winter_33092	98.74	397	3	2	1	396	529	134	0	733
gi|209364840|gb|FJ215528.1|	Axinella_25V1011_Winter_33101	99.59	493	1	1	1	493	492	1	0	954
gi|209364730|gb|FJ215418.1|	Axinella_25V1011_Winter_33102	99.18	368	2	1	1	367	529	162	0	698
gi|209364730|gb|FJ215418.1|	Axinella_25V1011_Winter_33107	100	100	0	0	1	100	529	430	1e-53	198
gi|209364840|gb|FJ215528.1|	Axinella_25V1011_Winter_33112	100	492	0	0	1	492	492	1	0	975
gi|209364730|gb|FJ215418.1|	Axinella_25V1011_Winter_33116	98.71	311	1	2	1	308	529	219	2e-165	571
gi|209364730|gb|FJ215418.1|	Axinella_25V1011_Winter_33120	99.62	529	1	1	1	529	529	2	0	1025
gi|209364730|gb|FJ215418.1|	Axinella_25V1011_Winter_33122	99.43	523	2	1	1	522	529	7	0	1005
gi|209364730|gb|FJ215418.1|	Axinella_25V1011_Winter_33127	99.27	275	0	2	1	275	529	257	4e-148	513
gi|209364725|gb|FJ215413.1|	Axinella_25V1011_Winter_33134	99.81	537	0	1	1	537	538	3	0	1049
gi|209364730|gb|FJ215418.1|	Axinella_25V1011_Winter_33135	99.19	369	2	1	1	369	529	162	0	700
gi|209364730|gb|FJ215418.1|	Axinella_25V1011_Winter_33137	99.37	319	2	0	1	319	529	211	5e-179	617
gi|209364730|gb|FJ215418.1|	Axinella_25V1011_Winter_33139	100	326	0	0	1	326	529	204	0	646
gi|209364724|gb|FJ215412.1|	Axinella_25V1011_Winter_33142	99.52	414	2	0	1	414	490	77	0	763
gi|209364730|gb|FJ215418.1|	Axinella_25V1011_Winter_33144	99.68	312	0	1	1	311	529	218	7e-175	603
gi|209364730|gb|FJ215418.1|	Axinella_25V1011_Winter_33149	99.04	523	3	2	1	521	529	7	0	981
gi|209364730|gb|FJ215418.1|	Axinella_25V1011_Winter_33153	98.49	529	4	4	1	525	529	1	0	954
gi|209364730|gb|FJ215418.1|	Axinella_25V1011_Winter_33154	99.61	507	1	1	1	506	529	23	0	981
gi|209364730|gb|FJ215418.1|	Axinella_25V1011_Winter_33155	99	400	2	2	1	400	529	132	0	745
gi|209364730|gb|FJ215418.1|	Axinella_25V1011_Winter_33157	99.81	520	1	0	1	520	529	10	0	1023
gi|209364730|gb|FJ215418.1|	Axinella_25V1011_Winter_33158	98.66	448	3	3	1	447	529	84	0	817
gi|209364843|gb|FJ215531.1|	Axinella_25V1011_Winter_33160	98.84	519	1	5	1	518	515	1	0	942
gi|209364730|gb|FJ215418.1|	Axinella_25V1011_Winter_33161	99.39	164	0	1	1	164	529	367	7e-87	309
gi|209364730|gb|FJ215418.1|	Axinella_25V1011_Winter_33164	99.81	529	1	0	1	529	529	1	0	1041
gi|209364730|gb|FJ215418.1|	Axinella_25V1011_Winter_33172	99.24	528	3	1	1	527	529	2	0	1007
gi|209364730|gb|FJ215418.1|	Axinella_25V1011_Winter_33173	99.62	521	2	0	1	521	529	9	0	1017
gi|209364730|gb|FJ215418.1|	Axinella_25V1011_Winter_33187	99.24	524	2	2	1	524	529	8	0	991
gi|209364730|gb|FJ215418.1|	Axinella_25V1011_Winter_33188	99.7	330	1	0	1	330	529	200	0	646
gi|209364730|gb|FJ215418.1|	Axinella_25V1011_Winter_33193	99.55	446	2	0	1	446	529	84	0	868
gi|209364730|gb|FJ215418.1|	Axinella_25V1011_Winter_33195	99.81	521	1	0	1	521	529	9	0	1025
gi|209364730|gb|FJ215418.1|	Axinella_25V1011_Winter_33207	99.62	523	2	0	1	523	529	7	0	1021
gi|209364730|gb|FJ215418.1|	Axinella_25V1011_Winter_33211	100	312	0	0	1	312	529	218	1e-179	618
gi|209364714|gb|FJ215402.1|	Axinella_25V1011_Winter_33212	99.63	267	1	0	1	267	492	226	2e-150	521
gi|209364730|gb|FJ215418.1|	Axinella_25V1011_Winter_33224	99.42	521	2	1	1	520	529	9	0	1001
gi|209364730|gb|FJ215418.1|	Axinella_25V1011_Winter_33227	99.43	523	2	1	1	522	529	7	0	1005
gi|209364840|gb|FJ215528.1|	Axinella_25V1011_Winter_33230	99.8	492	0	1	1	491	492	1	0	959
gi|209364730|gb|FJ215418.1|	Axinella_25V1011_Winter_33232	100	326	0	0	1	326	529	204	0	646
gi|209364730|gb|FJ215418.1|	Axinella_25V1011_Winter_33234	99.25	531	0	4	1	530	529	2	0	989
gi|209364730|gb|FJ215418.1|	Axinella_25V1011_Winter_33241	100	237	0	0	1	237	529	293	5e-135	470
gi|209364730|gb|FJ215418.1|	Axinella_25V1011_Winter_33245	99.81	523	1	0	1	523	529	7	0	1029
gi|209364706|gb|FJ215394.1|	Axinella_25V1011_Winter_33247	99.31	288	0	2	1	288	539	254	8e-156	539
gi|209364724|gb|FJ215412.1|	Axinella_25V1011_Winter_33250	99.59	490	2	0	1	490	490	1	0	914
gi|209364840|gb|FJ215528.1|	Axinella_25V1011_Winter_33251	99.59	493	0	2	1	492	492	1	0	946
gi|209364730|gb|FJ215418.1|	Axinella_25V1011_Winter_33258	99.62	523	2	0	1	523	529	7	0	1021
gi|209364724|gb|FJ215412.1|	Axinella_25V1011_Winter_33261	99.59	490	2	0	1	490	490	1	0	914
gi|209364730|gb|FJ215418.1|	Axinella_25V1011_Winter_33263	100	312	0	0	1	312	529	218	1e-179	618
gi|209364730|gb|FJ215418.1|	Axinella_25V1011_Winter_33264	99.55	446	2	0	1	446	529	84	0	868
gi|209364730|gb|FJ215418.1|	Axinella_25V1011_Winter_33266	99.62	523	2	0	1	523	529	7	0	1021
gi|209364730|gb|FJ215418.1|	Axinella_25V1011_Winter_33273	99.24	523	3	1	1	522	529	7	0	997
gi|209364730|gb|FJ215418.1|	Axinella_25V1011_Winter_33274	99.19	496	2	2	1	496	529	36	0	936
gi|209364730|gb|FJ215418.1|	Axinella_25V1011_Winter_33277	99.42	521	2	1	1	520	529	9	0	1001
gi|209364730|gb|FJ215418.1|	Axinella_25V1011_Winter_33281	99.43	528	2	1	1	527	529	2	0	1015
gi|209364730|gb|FJ215418.1|	Axinella_25V1011_Winter_33283	99.24	523	2	1	1	521	529	7	0	999
gi|209364730|gb|FJ215418.1|	Axinella_25V1011_Winter_33284	99.62	523	2	0	1	523	529	7	0	1021
gi|209364730|gb|FJ215418.1|	Axinella_25V1011_Winter_33286	98.92	370	2	2	1	369	529	161	0	686
gi|209364730|gb|FJ215418.1|	Axinella_25V1011_Winter_33287	100	311	0	0	1	311	529	219	5e-179	617
gi|209364730|gb|FJ215418.1|	Axinella_25V1011_Winter_33293	98.18	330	3	2	1	327	529	200	2e-172	595
gi|209364730|gb|FJ215418.1|	Axinella_25V1011_Winter_33301	99.42	521	3	0	1	521	529	9	0	1009
gi|209364730|gb|FJ215418.1|	Axinella_25V1011_Winter_33306	99.62	520	2	0	1	520	529	10	0	1015
gi|209364724|gb|FJ215412.1|	Axinella_25V1011_Winter_33309	98.78	490	2	4	1	486	490	1	0	852
gi|209364730|gb|FJ215418.1|	Axinella_25V1011_Winter_33312	99.4	331	1	1	1	331	529	200	0	632
gi|209364730|gb|FJ215418.1|	Axinella_25V1011_Winter_33313	99.62	521	1	1	1	520	529	9	0	1009
gi|209364730|gb|FJ215418.1|	Axinella_25V1011_Winter_33317	98.88	448	3	2	1	448	529	84	0	833
gi|209364730|gb|FJ215418.1|	Axinella_25V1011_Winter_33318	99.62	521	1	1	1	520	529	9	0	1009
gi|209364843|gb|FJ215531.1|	Axinella_25V1011_Winter_33319	99.42	516	2	1	1	516	515	1	0	991
gi|209364730|gb|FJ215418.1|	Axinella_25V1011_Winter_33320	99.43	523	2	1	1	522	529	7	0	1005
gi|209364730|gb|FJ215418.1|	Axinella_25V1011_Winter_33322	98.21	447	4	3	1	444	529	84	0	801
gi|209364730|gb|FJ215418.1|	Axinella_25V1011_Winter_33328	99.33	447	2	1	1	447	529	84	0	854
gi|209364730|gb|FJ215418.1|	Axinella_25V1011_Winter_33333	99.62	523	2	0	1	523	529	7	0	1021
gi|209364730|gb|FJ215418.1|	Axinella_25V1011_Winter_33344	98.54	481	5	2	1	479	529	49	0	882
gi|209364730|gb|FJ215418.1|	Axinella_25V1011_Winter_33347	98.65	370	2	3	1	369	529	162	0	670
gi|209364730|gb|FJ215418.1|	Axinella_25V1011_Winter_33348	99.68	312	0	1	1	311	529	218	7e-175	603
gi|209364730|gb|FJ215418.1|	Axinella_25V1011_Winter_33349	99.23	522	3	1	1	521	529	8	0	995
gi|209364730|gb|FJ215418.1|	Axinella_25V1011_Winter_33351	99.62	521	2	0	1	521	529	9	0	1017
gi|209364730|gb|FJ215418.1|	Axinella_25V1011_Winter_33358	100	309	0	0	1	309	529	221	7e-178	613
gi|209364730|gb|FJ215418.1|	Axinella_25V1011_Winter_33360	99.19	248	1	1	1	248	529	283	5e-135	470
gi|209364730|gb|FJ215418.1|	Axinella_25V1011_Winter_33362	99.62	528	1	1	1	527	529	2	0	1023
gi|209364730|gb|FJ215418.1|	Axinella_25V1011_Winter_33365	99.62	521	2	0	1	521	529	9	0	1017
gi|209364730|gb|FJ215418.1|	Axinella_25V1011_Winter_33366	99.62	521	1	1	1	520	529	9	0	1009
gi|209364730|gb|FJ215418.1|	Axinella_25V1011_Winter_33369	99.23	521	3	1	1	520	529	9	0	993
gi|209364730|gb|FJ215418.1|	Axinella_25V1011_Winter_33370	99.39	326	1	1	1	325	529	204	0	622
gi|209364730|gb|FJ215418.1|	Axinella_25V1011_Winter_33372	99.65	284	0	1	1	284	529	247	3e-158	547
gi|209364730|gb|FJ215418.1|	Axinella_25V1011_Winter_33373	99.62	528	2	0	1	528	529	2	0	1031
gi|209364730|gb|FJ215418.1|	Axinella_25V1011_Winter_33375	99.43	523	2	1	1	522	529	7	0	1005
gi|209364840|gb|FJ215528.1|	Axinella_25V1011_Winter_33380	100	492	0	0	1	492	492	1	0	975
gi|209364730|gb|FJ215418.1|	Axinella_25V1011_Winter_33381	99.81	527	1	0	1	527	529	3	0	1037
gi|209364730|gb|FJ215418.1|	Axinella_25V1011_Winter_33382	100	182	0	0	1	182	529	348	3e-102	361
gi|209364730|gb|FJ215418.1|	Axinella_25V1011_Winter_33384	99.68	308	0	1	1	307	529	222	2e-172	595
gi|209364730|gb|FJ215418.1|	Axinella_25V1011_Winter_33385	99.68	312	0	1	1	311	529	218	7e-175	603
gi|209364730|gb|FJ215418.1|	Axinella_25V1011_Winter_33386	98.85	521	3	3	1	518	529	9	0	961
gi|209364730|gb|FJ215418.1|	Axinella_25V1011_Winter_33390	99.43	523	3	0	1	523	529	7	0	1013
gi|209364840|gb|FJ215528.1|	Axinella_25V1011_Winter_33393	99.79	472	0	1	1	472	492	22	0	920
gi|209364730|gb|FJ215418.1|	Axinella_25V1011_Winter_33399	99.69	319	0	1	1	318	529	211	5e-179	617
gi|209364704|gb|FJ215392.1|	Axinella_25V1011_Winter_33400	100	108	0	0	1	108	539	432	2e-58	214
gi|209364730|gb|FJ215418.1|	Axinella_25V1011_Winter_33404	99.62	523	2	0	1	523	529	7	0	1021
gi|209364730|gb|FJ215418.1|	Axinella_25V1011_Winter_33416	99.34	455	2	1	1	455	529	76	0	870
gi|209364730|gb|FJ215418.1|	Axinella_25V1011_Winter_33420	99.62	523	2	0	1	523	529	7	0	1021
gi|209364730|gb|FJ215418.1|	Axinella_25V1011_Winter_33423	99.39	326	1	1	1	325	529	204	0	622
gi|209364730|gb|FJ215418.1|	Axinella_25V1011_Winter_33424	100	86	0	0	1	86	529	444	2e-45	170
gi|209364730|gb|FJ215418.1|	Axinella_25V1011_Winter_33427	100	312	0	0	1	312	529	218	1e-179	618
gi|209364730|gb|FJ215418.1|	Axinella_25V1011_Winter_33430	99.81	523	1	0	1	523	529	7	0	1029
gi|209364730|gb|FJ215418.1|	Axinella_25V1011_Winter_33432	99.33	446	2	1	1	445	529	84	0	852
gi|209364730|gb|FJ215418.1|	Axinella_25V1011_Winter_33433	99.62	523	2	0	1	523	529	7	0	1021
gi|209364730|gb|FJ215418.1|	Axinella_25V1011_Winter_33435	99.43	523	3	0	1	523	529	7	0	1013
gi|209364730|gb|FJ215418.1|	Axinella_25V1011_Winter_33439	99.62	523	2	0	1	523	529	7	0	1021
gi|209364730|gb|FJ215418.1|	Axinella_25V1011_Winter_33457	99.55	447	2	0	1	447	529	83	0	870
gi|209364840|gb|FJ215528.1|	Axinella_25V1011_Winter_33461	99.7	329	0	1	1	329	492	165	0	636
gi|209364730|gb|FJ215418.1|	Axinella_25V1011_Winter_33464	99.62	523	2	0	1	523	529	7	0	1021
gi|209364730|gb|FJ215418.1|	Axinella_25V1011_Winter_33466	98.29	351	3	3	1	350	529	181	0	624
gi|209364724|gb|FJ215412.1|	Axinella_25V1011_Winter_33470	99.39	490	2	1	1	489	490	1	0	898
gi|209364730|gb|FJ215418.1|	Axinella_25V1011_Winter_33472	100	231	0	0	1	231	529	299	2e-131	458
gi|209364730|gb|FJ215418.1|	Axinella_25V1011_Winter_33476	100	232	0	0	1	232	529	298	5e-132	460
gi|209364730|gb|FJ215418.1|	Axinella_25V1011_Winter_33477	98.66	449	3	3	1	449	529	84	0	819
gi|209364730|gb|FJ215418.1|	Axinella_25V1011_Winter_33482	99.43	523	2	1	1	522	529	7	0	1005
gi|209364730|gb|FJ215418.1|	Axinella_25V1011_Winter_33486	99.67	301	0	1	1	300	529	229	3e-168	581
gi|209364730|gb|FJ215418.1|	Axinella_25V1011_Winter_33489	99.43	529	3	0	1	529	529	1	0	1025
gi|209364730|gb|FJ215418.1|	Axinella_25V1011_Winter_33492	99.61	254	0	1	1	253	529	276	2e-140	488
gi|209364730|gb|FJ215418.1|	Axinella_25V1011_Winter_33494	100	312	0	0	1	312	529	218	1e-179	618
gi|209364843|gb|FJ215531.1|	Axinella_25V1011_Winter_33496	99.42	516	1	2	1	515	515	1	0	983
gi|209364726|gb|FJ215414.1|	Axinella_25V1011_Winter_33500	99.23	389	2	1	1	389	528	141	0	739
gi|209364730|gb|FJ215418.1|	Axinella_25V1011_Winter_33504	99.13	231	2	0	1	231	529	299	3e-127	444
gi|209364730|gb|FJ215418.1|	Axinella_25V1011_Winter_33505	99.62	523	2	0	1	523	529	7	0	1021
gi|209364730|gb|FJ215418.1|	Axinella_25V1011_Winter_33509	99.05	527	2	3	1	524	529	3	0	981
gi|209364730|gb|FJ215418.1|	Axinella_25V1011_Winter_33513	99.62	529	1	1	1	528	529	1	0	1025
gi|209364730|gb|FJ215418.1|	Axinella_25V1011_Winter_33514	99.42	521	2	1	1	520	529	9	0	1001
gi|209364730|gb|FJ215418.1|	Axinella_25V1011_Winter_33521	99.56	451	2	0	1	451	529	79	0	878
gi|209364796|gb|FJ215484.1|	Axinella_25V1011_Winter_33524	99.05	528	3	2	2	529	526	1	0	991
gi|209364725|gb|FJ215413.1|	Axinella_25V1011_Winter_33535	99.63	538	2	0	1	538	538	1	0	1051
gi|209364730|gb|FJ215418.1|	Axinella_25V1011_Winter_33540	99.43	523	2	1	1	522	529	7	0	1005
gi|209364724|gb|FJ215412.1|	Axinella_25V1011_Winter_33541	99.59	490	2	0	1	490	490	1	0	914
gi|209364730|gb|FJ215418.1|	Axinella_25V1011_Winter_33542	99.43	522	3	0	1	522	529	8	0	1011
gi|209364730|gb|FJ215418.1|	Axinella_25V1011_Winter_33550	99.81	520	1	0	1	520	529	10	0	1023
gi|209364730|gb|FJ215418.1|	Axinella_25V1011_Winter_33552	100	231	0	0	1	231	529	299	2e-131	458
gi|209364714|gb|FJ215402.1|	Axinella_25V1011_Winter_33553	100	91	0	0	1	91	492	402	2e-48	180
gi|209364730|gb|FJ215418.1|	Axinella_25V1011_Winter_33555	99.32	443	2	1	1	443	529	88	0	846
gi|209364730|gb|FJ215418.1|	Axinella_25V1011_Winter_33559	100	247	0	0	1	247	529	283	6e-141	490
gi|209364840|gb|FJ215528.1|	Axinella_25V1011_Winter_33560	100	205	0	0	1	205	492	288	6e-116	406
gi|209364730|gb|FJ215418.1|	Axinella_25V1011_Winter_33562	99.62	529	1	1	1	528	529	1	0	1025
gi|209364843|gb|FJ215531.1|	Axinella_25V1011_Winter_33563	99.03	513	2	3	1	512	515	5	0	954
gi|209364843|gb|FJ215531.1|	Axinella_25V1011_Winter_33569	99.42	516	1	2	1	515	515	1	0	983
gi|209364730|gb|FJ215418.1|	Axinella_25V1011_Winter_33573	99.21	508	2	2	1	506	529	22	0	959
gi|209364730|gb|FJ215418.1|	Axinella_25V1011_Winter_33574	99.33	447	2	1	1	447	529	84	0	854
gi|209364730|gb|FJ215418.1|	Axinella_25V1011_Winter_33581	100	323	0	0	1	323	529	207	0	640
gi|209364843|gb|FJ215531.1|	Axinella_25V1011_Winter_33585	98.27	520	3	6	1	519	515	1	0	912
gi|209364730|gb|FJ215418.1|	Axinella_25V1011_Winter_33588	99.23	521	2	2	1	519	529	9	0	985
gi|209364730|gb|FJ215418.1|	Axinella_25V1011_Winter_33589	99.43	523	2	1	1	522	529	7	0	1005
gi|209364730|gb|FJ215418.1|	Axinella_25V1011_Winter_33592	99.04	523	3	2	1	521	529	7	0	981
gi|209364730|gb|FJ215418.1|	Axinella_25V1011_Winter_33593	100	113	0	0	1	113	529	417	2e-61	224
gi|209364730|gb|FJ215418.1|	Axinella_25V1011_Winter_33597	99.04	523	3	2	1	521	529	7	0	981
gi|209364712|gb|FJ215400.1|	Axinella_25V1011_Winter_33598	99.21	505	4	0	1	505	524	20	0	969
gi|209364840|gb|FJ215528.1|	Axinella_25V1011_Winter_33601	99.8	492	0	1	1	491	492	1	0	959
gi|209364730|gb|FJ215418.1|	Axinella_25V1011_Winter_33613	99.24	523	2	2	1	521	529	7	0	989
gi|209364730|gb|FJ215418.1|	Axinella_25V1011_Winter_33620	100	100	0	0	1	100	529	430	1e-53	198
gi|209364730|gb|FJ215418.1|	Axinella_25V1011_Winter_33622	99.42	521	2	1	1	520	529	9	0	1001
gi|209364724|gb|FJ215412.1|	Axinella_25V1011_Winter_33625	99.32	442	2	1	1	441	490	49	0	803
gi|209364712|gb|FJ215400.1|	Axinella_25V1011_Winter_33627	99.2	503	0	4	1	502	524	25	0	934
gi|209364730|gb|FJ215418.1|	Axinella_25V1011_Winter_33638	99.43	524	2	1	1	524	529	7	0	1007
gi|209364730|gb|FJ215418.1|	Axinella_25V1011_Winter_33641	99.42	518	2	1	1	517	529	12	0	995
gi|209364730|gb|FJ215418.1|	Axinella_25V1011_Winter_33647	100	153	0	0	1	153	529	377	4e-85	303
gi|209364730|gb|FJ215418.1|	Axinella_25V1011_Winter_33648	100	231	0	0	1	231	529	299	2e-131	458
gi|209364730|gb|FJ215418.1|	Axinella_25V1011_Winter_33650	99.33	447	2	1	1	447	529	84	0	854
gi|209364730|gb|FJ215418.1|	Axinella_25V1011_Winter_33651	100	312	0	0	1	312	529	218	1e-179	618
gi|209364726|gb|FJ215414.1|	Axinella_25V1011_Winter_33652	99.33	446	1	2	1	444	528	83	0	844
gi|209364840|gb|FJ215528.1|	Axinella_25V1011_Winter_33660	100	463	0	0	1	463	492	30	0	918
gi|209364730|gb|FJ215418.1|	Axinella_25V1011_Winter_33662	99.03	515	3	2	7	520	522	9	0	965
gi|209364730|gb|FJ215418.1|	Axinella_25V1011_Winter_33669	99.22	515	1	3	1	513	529	16	0	965
gi|209364730|gb|FJ215418.1|	Axinella_25V1011_Winter_33677	99.04	523	4	1	1	522	529	7	0	989
gi|209364840|gb|FJ215528.1|	Axinella_25V1011_Winter_33689	99.8	492	0	1	1	491	492	1	0	959
gi|209364840|gb|FJ215528.1|	Axinella_25V1011_Winter_33691	98.63	292	0	3	1	290	492	203	1e-151	525
gi|209364840|gb|FJ215528.1|	Axinella_25V1011_Winter_33697	99.14	350	1	1	1	348	492	143	0	666
gi|209364730|gb|FJ215418.1|	Axinella_25V1011_Winter_33699	99.04	523	2	3	1	520	529	7	0	973
gi|209364730|gb|FJ215418.1|	Axinella_25V1011_Winter_33700	99.7	329	0	1	1	328	529	201	0	636
gi|209364730|gb|FJ215418.1|	Axinella_25V1011_Winter_33701	99.23	521	2	2	1	519	529	9	0	985
gi|209364730|gb|FJ215418.1|	Axinella_25V1011_Winter_33703	100	162	0	0	1	162	529	368	2e-90	321
gi|209364730|gb|FJ215418.1|	Axinella_25V1011_Winter_33704	99.62	521	1	1	1	520	529	9	0	1009
gi|209364730|gb|FJ215418.1|	Axinella_25V1011_Winter_33706	99.42	521	2	1	1	520	529	9	0	1001
gi|209364730|gb|FJ215418.1|	Axinella_25V1011_Winter_33711	99.61	514	2	0	1	514	529	16	0	1003
gi|209364730|gb|FJ215418.1|	Axinella_25V1011_Winter_33720	99.55	446	2	0	1	446	529	84	0	868
gi|209364730|gb|FJ215418.1|	Axinella_25V1011_Winter_33722	99.33	447	2	1	1	447	529	84	0	854
gi|209364730|gb|FJ215418.1|	Axinella_25V1011_Winter_33729	99.05	524	1	4	1	521	529	7	0	967
gi|209364730|gb|FJ215418.1|	Axinella_25V1011_Winter_33730	99.24	523	2	2	1	521	529	7	0	989
gi|209364730|gb|FJ215418.1|	Axinella_25V1011_Winter_33733	99.81	527	1	0	1	527	529	3	0	1037
gi|209364730|gb|FJ215418.1|	Axinella_25V1011_Winter_33736	99.42	521	2	1	1	521	529	10	0	1001
gi|209364730|gb|FJ215418.1|	Axinella_25V1011_Winter_33740	100	247	0	0	1	247	529	283	6e-141	490
gi|209364726|gb|FJ215414.1|	Axinella_25V1011_Winter_33742	98.44	448	5	2	1	448	528	83	0	817
gi|209364730|gb|FJ215418.1|	Axinella_25V1011_Winter_33750	99.62	523	2	0	1	523	529	7	0	1021
gi|209364730|gb|FJ215418.1|	Axinella_25V1011_Winter_33751	99.43	523	2	1	1	522	529	7	0	1005
gi|209364730|gb|FJ215418.1|	Axinella_25V1011_Winter_33752	100	74	0	0	1	74	529	456	3e-38	147
gi|209364730|gb|FJ215418.1|	Axinella_25V1011_Winter_33755	99.43	524	2	1	1	524	529	7	0	1007
gi|209364730|gb|FJ215418.1|	Axinella_25V1011_Winter_33758	99.26	135	1	0	1	135	529	395	1e-72	262
gi|209364729|gb|FJ215417.1|	Axinella_25V1011_Winter_33759	98.02	303	6	0	1	303	504	202	6e-160	553
gi|209364730|gb|FJ215418.1|	Axinella_25V1011_Winter_33760	100	323	0	0	1	323	529	207	0	640
gi|209364730|gb|FJ215418.1|	Axinella_25V1011_Winter_33766	99.43	523	3	0	1	523	529	7	0	1013
gi|209364730|gb|FJ215418.1|	Axinella_25V1011_Winter_33770	99.43	528	1	2	1	526	529	2	0	1007
gi|209364730|gb|FJ215418.1|	Axinella_25V1011_Winter_33773	99.7	330	0	1	1	329	529	200	0	638
gi|209364730|gb|FJ215418.1|	Axinella_25V1011_Winter_33775	99.55	446	2	0	1	446	529	84	0	868
gi|209364840|gb|FJ215528.1|	Axinella_25V1011_Winter_33781	100	492	0	0	1	492	492	1	0	975
gi|209364730|gb|FJ215418.1|	Axinella_25V1011_Winter_33782	99.62	523	2	0	1	523	529	7	0	1021
gi|209364730|gb|FJ215418.1|	Axinella_25V1011_Winter_33783	99.11	447	1	3	1	445	529	84	0	831
gi|209364730|gb|FJ215418.1|	Axinella_25V1011_Winter_33786	99.24	529	1	3	1	526	529	1	0	993
gi|209364702|gb|FJ215390.1|	Axinella_25V1011_Winter_33791	99.19	493	3	1	1	493	516	25	0	938
gi|209364730|gb|FJ215418.1|	Axinella_25V1011_Winter_33794	100	312	0	0	1	312	529	218	1e-179	618
gi|209364730|gb|FJ215418.1|	Axinella_25V1011_Winter_33808	99.62	523	1	1	1	522	529	7	0	1013
gi|209364730|gb|FJ215418.1|	Axinella_25V1011_Winter_33812	99.62	523	2	0	1	523	529	7	0	1021
gi|209364840|gb|FJ215528.1|	Axinella_25V1011_Winter_33813	99.39	494	1	2	1	494	492	1	0	940
gi|209364704|gb|FJ215392.1|	Axinella_25V1011_Winter_33815	100	116	0	0	1	116	539	424	4e-63	230
gi|209364702|gb|FJ215390.1|	Axinella_25V1011_Winter_33819	99.2	497	2	2	1	495	516	20	0	938
gi|209364730|gb|FJ215418.1|	Axinella_25V1011_Winter_33823	99.81	527	1	0	1	527	529	3	0	1037
gi|209364730|gb|FJ215418.1|	Axinella_25V1011_Winter_33825	99.56	453	1	1	1	453	529	78	0	874
gi|209364840|gb|FJ215528.1|	Axinella_25V1011_Winter_33826	99.59	492	1	1	1	491	492	1	0	952
gi|209364730|gb|FJ215418.1|	Axinella_25V1011_Winter_33838	99.62	523	1	1	1	522	529	7	0	1013
gi|209364730|gb|FJ215418.1|	Axinella_25V1011_Winter_33842	99.24	523	2	2	1	521	529	7	0	989
gi|209364730|gb|FJ215418.1|	Axinella_25V1011_Winter_33843	98.77	326	1	3	1	323	529	204	7e-172	593
gi|209364730|gb|FJ215418.1|	Axinella_25V1011_Winter_33845	98.44	450	3	4	1	450	529	84	0	805
gi|209364730|gb|FJ215418.1|	Axinella_25V1011_Winter_33847	100	235	0	0	1	235	529	295	8e-134	466
gi|209364730|gb|FJ215418.1|	Axinella_25V1011_Winter_33851	98.86	525	4	1	1	525	529	7	0	987
gi|209364730|gb|FJ215418.1|	Axinella_25V1011_Winter_33853	99.57	465	1	1	1	465	529	66	0	898
gi|209364730|gb|FJ215418.1|	Axinella_25V1011_Winter_33855	99.62	521	2	0	1	521	529	9	0	1017
gi|209364730|gb|FJ215418.1|	Axinella_25V1011_Winter_33862	98.85	520	4	2	1	518	529	10	0	967
gi|209364730|gb|FJ215418.1|	Axinella_25V1011_Winter_33864	99.55	445	2	0	1	445	529	85	0	866
gi|209364730|gb|FJ215418.1|	Axinella_25V1011_Winter_33871	99.46	368	2	0	1	368	529	162	0	714
gi|209364730|gb|FJ215418.1|	Axinella_25V1011_Winter_33872	99.42	521	2	1	1	520	529	9	0	1001
gi|209364730|gb|FJ215418.1|	Axinella_25V1011_Winter_33873	99.62	528	2	0	1	528	529	2	0	1031
gi|209364730|gb|FJ215418.1|	Axinella_25V1011_Winter_33874	99.42	521	1	2	1	519	529	9	0	993
gi|209364730|gb|FJ215418.1|	Axinella_25V1011_Winter_33877	98.47	327	2	2	1	325	529	204	2e-172	595
gi|209364730|gb|FJ215418.1|	Axinella_25V1011_Winter_33879	98.82	508	4	2	1	507	529	23	0	944
gi|209364843|gb|FJ215531.1|	Axinella_25V1011_Winter_33883	99.23	517	2	2	1	517	515	1	0	977
gi|209364840|gb|FJ215528.1|	Axinella_25V1011_Winter_33887	99.59	492	1	1	1	491	492	1	0	952
gi|209364730|gb|FJ215418.1|	Axinella_25V1011_Winter_33891	99.62	523	2	0	1	523	529	7	0	1021
gi|209364730|gb|FJ215418.1|	Axinella_25V1011_Winter_33892	99.42	516	2	1	1	516	529	15	0	991
gi|209364730|gb|FJ215418.1|	Axinella_25V1011_Winter_33893	99.62	529	1	1	1	528	529	1	0	1025
gi|209364730|gb|FJ215418.1|	Axinella_25V1011_Winter_33898	99.43	523	2	1	1	522	529	7	0	1005
gi|209364840|gb|FJ215528.1|	Axinella_25V1011_Winter_33906	99.43	349	1	1	1	349	492	145	0	668
gi|209364730|gb|FJ215418.1|	Axinella_25V1011_Winter_33907	98.68	152	0	2	1	152	529	380	6e-75	270
gi|209364730|gb|FJ215418.1|	Axinella_25V1011_Winter_33922	100	312	0	0	1	312	529	218	1e-179	618
gi|209364730|gb|FJ215418.1|	Axinella_25V1011_Winter_33925	99.72	354	1	0	1	354	529	176	0	694
gi|209364730|gb|FJ215418.1|	Axinella_25V1011_Winter_33928	98.21	446	2	5	1	440	529	84	0	783
gi|209364730|gb|FJ215418.1|	Axinella_25V1011_Winter_33930	99.43	523	2	1	1	522	529	7	0	1005
gi|209364840|gb|FJ215528.1|	Axinella_25V1011_Winter_33934	99.13	231	1	1	1	231	492	263	3e-124	434
gi|209364730|gb|FJ215418.1|	Axinella_25V1011_Winter_33935	99.43	523	3	0	1	523	529	7	0	1013
gi|209364840|gb|FJ215528.1|	Axinella_25V1011_Winter_33938	100	492	0	0	1	492	492	1	0	975
gi|209364730|gb|FJ215418.1|	Axinella_25V1011_Winter_33944	100	323	0	0	1	323	529	207	0	640
gi|209364730|gb|FJ215418.1|	Axinella_25V1011_Winter_33948	99.04	521	4	1	1	520	529	9	0	985
gi|209364730|gb|FJ215418.1|	Axinella_25V1011_Winter_33949	100	312	0	0	1	312	529	218	1e-179	618
gi|209364730|gb|FJ215418.1|	Axinella_25V1011_Winter_33951	99.61	514	2	0	1	514	529	16	0	1003
gi|209364730|gb|FJ215418.1|	Axinella_25V1011_Winter_33957	99.43	523	3	0	1	523	529	7	0	1013
gi|209364730|gb|FJ215418.1|	Axinella_25V1011_Winter_33958	98.66	524	5	2	1	523	529	7	0	967
gi|209364726|gb|FJ215414.1|	Axinella_25V1011_Winter_33959	98.42	444	2	4	1	441	528	87	0	795
gi|209364843|gb|FJ215531.1|	Axinella_25V1011_Winter_33960	99.61	516	1	1	1	516	515	1	0	999
gi|209364840|gb|FJ215528.1|	Axinella_25V1011_Winter_33964	100	386	0	0	1	386	492	107	0	765
gi|209364730|gb|FJ215418.1|	Axinella_25V1011_Winter_33969	98.88	446	4	1	1	445	529	84	0	837
gi|209364730|gb|FJ215418.1|	Axinella_25V1011_Winter_33971	98.66	447	5	1	1	447	529	84	0	831
gi|209364704|gb|FJ215392.1|	Axinella_25V1011_Winter_33973	99.35	155	0	1	1	155	539	386	2e-81	291
gi|209364730|gb|FJ215418.1|	Axinella_25V1011_Winter_33979	99.62	529	2	0	1	529	529	1	0	1033
gi|209364730|gb|FJ215418.1|	Axinella_25V1011_Winter_33980	100	106	0	0	1	106	529	424	3e-57	210
gi|209364730|gb|FJ215418.1|	Axinella_25V1011_Winter_33985	98.64	369	5	0	1	369	529	161	0	692
gi|209364730|gb|FJ215418.1|	Axinella_25V1011_Winter_33990	99.81	529	1	0	1	529	529	1	0	1041
gi|209364730|gb|FJ215418.1|	Axinella_25V1011_Winter_33991	98.05	256	1	4	1	255	529	277	8e-125	436
gi|209364730|gb|FJ215418.1|	Axinella_25V1011_Winter_33992	99.69	322	1	0	1	322	529	208	0	630
gi|209364843|gb|FJ215531.1|	Axinella_25V1011_Winter_33997	99	501	1	4	1	499	515	17	0	922
gi|209364730|gb|FJ215418.1|	Axinella_25V1011_Winter_33998	99.61	514	2	0	1	514	529	16	0	1003
gi|209364720|gb|FJ215408.1|	Axinella_25V1011_Winter_33999	100	159	0	0	1	159	529	371	1e-88	315
gi|209364730|gb|FJ215418.1|	Axinella_25V1011_Winter_34004	99.03	513	4	1	1	512	529	17	0	969
gi|209364720|gb|FJ215408.1|	Axinella_25V1011_Winter_34006	98.48	395	3	2	1	392	529	135	0	722
gi|209364730|gb|FJ215418.1|	Axinella_25V1011_Winter_34009	99.72	354	1	0	1	354	529	176	0	694
gi|209364730|gb|FJ215418.1|	Axinella_25V1011_Winter_34010	99.24	523	2	2	1	521	529	7	0	989
gi|209364730|gb|FJ215418.1|	Axinella_25V1011_Winter_34014	98.82	507	2	4	1	503	529	23	0	926
gi|209364730|gb|FJ215418.1|	Axinella_25V1011_Winter_34020	99.42	516	2	1	5	519	525	10	0	991
gi|209364730|gb|FJ215418.1|	Axinella_25V1011_Winter_34027	99.04	522	3	2	1	521	529	9	0	979
gi|209364811|gb|FJ215499.1|	Axinella_25V1011_Winter_34033	99.25	533	1	3	1	532	531	1	0	1001
gi|209364730|gb|FJ215418.1|	Axinella_25V1011_Winter_34038	99.43	523	2	1	1	522	529	7	0	1005
gi|209364843|gb|FJ215531.1|	Axinella_25V1011_Winter_34042	99.22	516	1	3	1	514	515	1	0	967
gi|209364801|gb|FJ215489.1|	Axinella_25V1011_Winter_34046	98.75	80	0	1	1	80	534	456	5e-37	143
gi|209364726|gb|FJ215414.1|	Axinella_25V1011_Winter_34048	99.58	239	0	1	1	239	528	291	2e-131	458
gi|209364730|gb|FJ215418.1|	Axinella_25V1011_Winter_34049	99.43	529	1	2	1	528	529	2	0	1009
gi|209364730|gb|FJ215418.1|	Axinella_25V1011_Winter_34050	99.62	523	2	0	1	523	529	7	0	1021
gi|209364730|gb|FJ215418.1|	Axinella_25V1011_Winter_34053	99.38	322	2	0	1	322	529	208	0	622
gi|209364730|gb|FJ215418.1|	Axinella_25V1011_Winter_34054	100	312	0	0	1	312	529	218	1e-179	618
gi|209364730|gb|FJ215418.1|	Axinella_25V1011_Winter_34056	99.24	262	1	1	1	262	529	269	3e-143	498
gi|209364730|gb|FJ215418.1|	Axinella_25V1011_Winter_34057	99.81	528	1	0	1	528	529	2	0	1039
gi|209364730|gb|FJ215418.1|	Axinella_25V1011_Winter_34058	99.68	311	1	0	1	311	529	219	1e-176	609
gi|209364730|gb|FJ215418.1|	Axinella_25V1011_Winter_34061	98.15	324	1	5	1	323	529	210	4e-161	557
gi|209364840|gb|FJ215528.1|	Axinella_25V1011_Winter_34062	100	492	0	0	1	492	492	1	0	975
gi|209364730|gb|FJ215418.1|	Axinella_25V1011_Winter_34063	99.61	514	1	1	1	513	529	16	0	995
gi|209364730|gb|FJ215418.1|	Axinella_25V1011_Winter_34067	99.1	444	2	2	1	444	529	88	0	833
gi|209364726|gb|FJ215414.1|	Axinella_25V1011_Winter_34072	99.19	248	1	1	1	248	528	282	2e-134	468
gi|209364730|gb|FJ215418.1|	Axinella_25V1011_Winter_34073	99.62	523	1	1	1	522	529	7	0	1013
gi|209364724|gb|FJ215412.1|	Axinella_25V1011_Winter_34074	98.98	490	2	3	1	487	490	1	0	908
gi|209364730|gb|FJ215418.1|	Axinella_25V1011_Winter_34077	98.25	515	3	6	1	510	529	16	0	902
gi|209364843|gb|FJ215531.1|	Axinella_25V1011_Winter_34084	99.22	512	3	1	1	512	515	5	0	975
gi|209364730|gb|FJ215418.1|	Axinella_25V1011_Winter_34085	99.04	523	4	1	1	522	529	7	0	989
gi|209364730|gb|FJ215418.1|	Axinella_25V1011_Winter_34088	98.44	449	2	5	1	447	529	84	0	795
gi|209364730|gb|FJ215418.1|	Axinella_25V1011_Winter_34091	99.17	360	3	0	7	366	521	162	0	690
gi|209364730|gb|FJ215418.1|	Axinella_25V1011_Winter_34092	100	162	0	0	1	162	529	368	2e-90	321
gi|209364730|gb|FJ215418.1|	Axinella_25V1011_Winter_34098	99.33	446	2	1	1	446	529	85	0	852
gi|209364730|gb|FJ215418.1|	Axinella_25V1011_Winter_34106	99.7	330	1	0	1	330	529	200	0	646
gi|209364730|gb|FJ215418.1|	Axinella_25V1011_Winter_34115	99.81	523	1	0	1	523	529	7	0	1029
gi|209364730|gb|FJ215418.1|	Axinella_25V1011_Winter_34117	99.42	520	3	0	1	520	529	10	0	1007
gi|209364730|gb|FJ215418.1|	Axinella_25V1011_Winter_34130	99.7	337	1	0	1	337	529	193	0	660
gi|209364730|gb|FJ215418.1|	Axinella_25V1011_Winter_34133	99.62	521	2	0	1	521	529	9	0	1017
gi|209364730|gb|FJ215418.1|	Axinella_25V1011_Winter_34134	99.28	417	2	1	1	416	529	113	0	795
gi|209364843|gb|FJ215531.1|	Axinella_25V1011_Winter_34140	98.84	518	2	3	1	517	515	1	0	957
gi|209364730|gb|FJ215418.1|	Axinella_25V1011_Winter_34142	100	231	0	0	1	231	529	299	2e-131	458
gi|209364730|gb|FJ215418.1|	Axinella_25V1011_Winter_34146	99.43	523	3	0	1	523	529	7	0	1013
gi|209364730|gb|FJ215418.1|	Axinella_25V1011_Winter_34153	99.7	337	1	0	1	337	529	193	0	660
gi|209364840|gb|FJ215528.1|	Axinella_25V1011_Winter_34158	99.8	492	1	0	1	492	492	1	0	967
gi|209364730|gb|FJ215418.1|	Axinella_25V1011_Winter_34159	99.43	523	2	1	1	522	529	7	0	1005
gi|209364728|gb|FJ215416.1|	Axinella_25V1011_Winter_34162	99.19	492	3	1	1	491	492	1	0	936
gi|209364840|gb|FJ215528.1|	Axinella_25V1011_Winter_34167	100	492	0	0	1	492	492	1	0	975
gi|209364730|gb|FJ215418.1|	Axinella_25V1011_Winter_34168	98.53	341	3	2	1	340	529	190	3e-180	620
gi|209364724|gb|FJ215412.1|	Axinella_25V1011_Winter_34172	98.98	491	3	2	1	490	490	1	0	876
gi|209364730|gb|FJ215418.1|	Axinella_25V1011_Winter_34177	99.1	446	4	0	1	446	529	84	0	852
gi|209364730|gb|FJ215418.1|	Axinella_25V1011_Winter_34178	99	100	0	1	1	100	529	431	7e-49	182
gi|209364730|gb|FJ215418.1|	Axinella_25V1011_Winter_34180	99.05	524	3	2	1	523	529	7	0	983
gi|209364730|gb|FJ215418.1|	Axinella_25V1011_Winter_34182	99.33	447	2	1	1	447	529	84	0	854
gi|209364730|gb|FJ215418.1|	Axinella_25V1011_Winter_34185	100	323	0	0	1	323	529	207	0	640
gi|209364730|gb|FJ215418.1|	Axinella_25V1011_Winter_34188	99.43	523	3	0	1	523	529	7	0	1013
gi|209364840|gb|FJ215528.1|	Axinella_25V1011_Winter_34189	99.8	492	1	0	1	492	492	1	0	967
gi|209364730|gb|FJ215418.1|	Axinella_25V1011_Winter_34194	99.23	521	4	0	1	521	529	9	0	1001
gi|209364843|gb|FJ215531.1|	Axinella_25V1011_Winter_34197	99.22	512	2	2	1	511	515	5	0	967
gi|209364730|gb|FJ215418.1|	Axinella_25V1011_Winter_34200	99.62	521	1	1	1	520	529	9	0	1009
gi|209364730|gb|FJ215418.1|	Axinella_25V1011_Winter_34204	99.42	521	2	1	1	520	529	9	0	1001
gi|209364730|gb|FJ215418.1|	Axinella_25V1011_Winter_34209	100	311	0	0	1	311	529	219	5e-179	617
gi|209364730|gb|FJ215418.1|	Axinella_25V1011_Winter_34210	99.81	529	1	0	1	529	529	1	0	1041
gi|209364730|gb|FJ215418.1|	Axinella_25V1011_Winter_34212	99.43	522	3	0	1	522	529	8	0	1011
gi|209364730|gb|FJ215418.1|	Axinella_25V1011_Winter_34214	99.43	523	2	1	1	522	529	7	0	1005
gi|209364840|gb|FJ215528.1|	Axinella_25V1011_Winter_34218	100	492	0	0	1	492	492	1	0	975
gi|209364730|gb|FJ215418.1|	Axinella_25V1011_Winter_34221	99.24	528	4	0	1	528	529	2	0	1015
gi|209364730|gb|FJ215418.1|	Axinella_25V1011_Winter_34223	100	171	0	0	1	171	529	359	9e-96	339
gi|209364840|gb|FJ215528.1|	Axinella_25V1011_Winter_34224	99.72	356	0	1	1	355	492	137	0	690
gi|209364730|gb|FJ215418.1|	Axinella_25V1011_Winter_34227	99.62	521	1	1	1	520	529	9	0	1009
gi|209364730|gb|FJ215418.1|	Axinella_25V1011_Winter_34228	99.24	528	3	1	1	527	529	2	0	1007
gi|209364730|gb|FJ215418.1|	Axinella_25V1011_Winter_34229	99.43	523	2	1	1	522	529	7	0	1005
gi|209364730|gb|FJ215418.1|	Axinella_25V1011_Winter_34234	99.62	523	2	0	1	523	529	7	0	1021
gi|209364730|gb|FJ215418.1|	Axinella_25V1011_Winter_34238	98.87	443	2	3	1	442	529	89	0	815
gi|209364843|gb|FJ215531.1|	Axinella_25V1011_Winter_34239	98.25	515	3	5	1	513	515	5	0	914
gi|209364730|gb|FJ215418.1|	Axinella_25V1011_Winter_34241	99.62	523	2	0	1	523	529	7	0	1021
gi|209364840|gb|FJ215528.1|	Axinella_25V1011_Winter_34248	100	490	0	0	1	490	492	3	0	971
gi|209364730|gb|FJ215418.1|	Axinella_25V1011_Winter_34250	99.12	455	1	3	1	455	529	78	0	846
gi|209364730|gb|FJ215418.1|	Axinella_25V1011_Winter_34252	99.81	529	1	0	1	529	529	1	0	1041
gi|209364730|gb|FJ215418.1|	Axinella_25V1011_Winter_34255	100	312	0	0	1	312	529	218	1e-179	618
gi|209364730|gb|FJ215418.1|	Axinella_25V1011_Winter_34260	99.06	531	1	4	1	529	529	1	0	981
gi|209364730|gb|FJ215418.1|	Axinella_25V1011_Winter_34264	98.86	528	6	0	1	528	529	2	0	999
gi|209364840|gb|FJ215528.1|	Axinella_25V1011_Winter_34267	100	492	0	0	1	492	492	1	0	975
gi|209364704|gb|FJ215392.1|	Axinella_25V1011_Winter_34274	100	116	0	0	1	116	539	424	4e-63	230
gi|209364730|gb|FJ215418.1|	Axinella_25V1011_Winter_34280	99.23	522	3	1	1	521	529	8	0	995
gi|209364730|gb|FJ215418.1|	Axinella_25V1011_Winter_34296	99.55	446	2	0	1	446	529	84	0	868
gi|209364730|gb|FJ215418.1|	Axinella_25V1011_Winter_34298	99.42	521	1	2	1	519	529	9	0	993
gi|209364730|gb|FJ215418.1|	Axinella_25V1011_Winter_34299	99.62	523	2	0	1	523	529	7	0	1021
gi|209364730|gb|FJ215418.1|	Axinella_25V1011_Winter_34306	99.62	527	1	1	1	526	529	3	0	1021
gi|209364717|gb|FJ215405.1|	Axinella_25V1011_Winter_34307	100	376	0	0	1	376	524	149	0	745
gi|209364730|gb|FJ215418.1|	Axinella_25V1011_Winter_34308	99.67	304	0	1	1	303	529	226	4e-170	587
gi|209364843|gb|FJ215531.1|	Axinella_25V1011_Winter_34309	99.22	516	3	1	1	516	515	1	0	983
gi|209364730|gb|FJ215418.1|	Axinella_25V1011_Winter_34312	99.32	442	2	1	1	442	529	89	0	844
gi|209364730|gb|FJ215418.1|	Axinella_25V1011_Winter_34315	100	312	0	0	1	312	529	218	1e-179	618
gi|209364840|gb|FJ215528.1|	Axinella_25V1011_Winter_34320	100	356	0	0	1	356	492	137	0	706
gi|209364726|gb|FJ215414.1|	Axinella_25V1011_Winter_34322	99.11	447	3	1	1	447	528	83	0	846
gi|209364730|gb|FJ215418.1|	Axinella_25V1011_Winter_34323	99.24	523	3	1	1	523	529	8	0	997
gi|209364730|gb|FJ215418.1|	Axinella_25V1011_Winter_34325	98.75	319	2	2	1	318	529	212	4e-170	587
gi|209364730|gb|FJ215418.1|	Axinella_25V1011_Winter_34327	99.43	176	0	1	6	181	523	349	6e-94	333
gi|209364730|gb|FJ215418.1|	Axinella_25V1011_Winter_34328	100	310	0	0	1	310	529	220	2e-178	615
gi|209364843|gb|FJ215531.1|	Axinella_25V1011_Winter_34330	99.42	516	2	1	1	516	515	1	0	991
gi|209364843|gb|FJ215531.1|	Axinella_25V1011_Winter_34334	98.64	516	6	1	1	516	515	1	0	959
gi|209364730|gb|FJ215418.1|	Axinella_25V1011_Winter_34338	100	246	0	0	1	246	529	284	2e-140	488
gi|209364730|gb|FJ215418.1|	Axinella_25V1011_Winter_34342	99.43	524	2	1	1	524	529	7	0	1007
gi|209364730|gb|FJ215418.1|	Axinella_25V1011_Winter_34344	99.62	528	2	0	1	528	529	2	0	1031
gi|209364730|gb|FJ215418.1|	Axinella_25V1011_Winter_34358	99.24	523	3	1	1	522	529	7	0	997
gi|209364730|gb|FJ215418.1|	Axinella_25V1011_Winter_34361	99.02	204	1	1	1	204	529	327	8e-109	383
gi|209364730|gb|FJ215418.1|	Axinella_25V1011_Winter_34365	99.24	523	4	0	1	523	529	7	0	1005
gi|209364730|gb|FJ215418.1|	Axinella_25V1011_Winter_34367	99.62	523	2	0	1	523	529	7	0	1021
gi|209364730|gb|FJ215418.1|	Axinella_25V1011_Winter_34370	99.62	523	2	0	1	523	529	7	0	1021
gi|209364730|gb|FJ215418.1|	Axinella_25V1011_Winter_34374	99.04	313	0	3	1	312	529	219	6e-166	573
gi|209364730|gb|FJ215418.1|	Axinella_25V1011_Winter_34378	99.43	523	2	1	1	522	529	7	0	1005
gi|209364730|gb|FJ215418.1|	Axinella_25V1011_Winter_34380	100	231	0	0	1	231	529	299	2e-131	458
gi|209364840|gb|FJ215528.1|	Axinella_25V1011_Winter_34388	100	350	0	0	1	350	492	143	0	694
gi|209364730|gb|FJ215418.1|	Axinella_25V1011_Winter_34389	99.43	523	3	0	1	523	529	7	0	1013
gi|209364730|gb|FJ215418.1|	Axinella_25V1011_Winter_34390	99.1	443	2	2	1	441	529	87	0	831
gi|209364843|gb|FJ215531.1|	Axinella_25V1011_Winter_34400	99.22	516	1	3	1	514	515	1	0	967
gi|209364730|gb|FJ215418.1|	Axinella_25V1011_Winter_34408	98.67	450	2	3	1	450	529	84	0	823
gi|209364730|gb|FJ215418.1|	Axinella_25V1011_Winter_34409	99.09	441	2	2	1	439	529	89	0	827
gi|209364728|gb|FJ215416.1|	Axinella_25V1011_Winter_34414	100	492	0	0	1	492	492	1	0	975
gi|209364840|gb|FJ215528.1|	Axinella_25V1011_Winter_34415	99.8	492	0	1	1	491	492	1	0	959
gi|209364730|gb|FJ215418.1|	Axinella_25V1011_Winter_34419	100	169	0	0	1	169	529	361	1e-94	335
gi|209364730|gb|FJ215418.1|	Axinella_25V1011_Winter_34436	99.43	523	2	1	1	522	529	7	0	1005
gi|209364730|gb|FJ215418.1|	Axinella_25V1011_Winter_34443	98.88	448	2	2	1	445	529	82	0	835
gi|209364730|gb|FJ215418.1|	Axinella_25V1011_Winter_34444	99.42	521	3	0	1	521	529	9	0	1009
gi|209364714|gb|FJ215402.1|	Axinella_25V1011_Winter_34445	98.81	84	0	1	1	84	492	410	2e-39	151
gi|209364730|gb|FJ215418.1|	Axinella_25V1011_Winter_34449	99.24	523	2	2	1	521	529	7	0	989
gi|209364730|gb|FJ215418.1|	Axinella_25V1011_Winter_34451	99.41	341	1	1	1	341	529	190	0	652
gi|209364730|gb|FJ215418.1|	Axinella_25V1011_Winter_34458	99.62	523	2	0	1	523	529	7	0	1021
gi|209364730|gb|FJ215418.1|	Axinella_25V1011_Winter_34459	99.3	430	2	1	1	429	529	100	0	821
gi|209364730|gb|FJ215418.1|	Axinella_25V1011_Winter_34462	99.69	323	0	1	1	322	529	207	0	624
gi|209364730|gb|FJ215418.1|	Axinella_25V1011_Winter_34477	99.62	523	2	0	1	523	529	7	0	1021
gi|209364730|gb|FJ215418.1|	Axinella_25V1011_Winter_34478	100	88	0	0	1	88	529	442	1e-46	174
gi|209364840|gb|FJ215528.1|	Axinella_25V1011_Winter_34481	99.39	494	1	2	1	494	492	1	0	940
gi|209364730|gb|FJ215418.1|	Axinella_25V1011_Winter_34482	99.62	520	2	0	1	520	529	10	0	1015
gi|209364730|gb|FJ215418.1|	Axinella_25V1011_Winter_34488	98.44	448	4	3	1	447	529	84	0	813
gi|209364730|gb|FJ215418.1|	Axinella_25V1011_Winter_34492	98.86	264	0	3	1	264	529	269	9e-137	476
gi|209364730|gb|FJ215418.1|	Axinella_25V1011_Winter_34500	99.23	522	3	1	1	521	529	8	0	995
gi|209364730|gb|FJ215418.1|	Axinella_25V1011_Winter_34501	99.43	523	2	1	1	522	529	7	0	1005
gi|209364730|gb|FJ215418.1|	Axinella_25V1011_Winter_34504	99.62	529	2	0	1	529	529	1	0	1033
gi|209364730|gb|FJ215418.1|	Axinella_25V1011_Winter_34508	99.69	322	1	0	1	322	529	208	0	630
gi|209364730|gb|FJ215418.1|	Axinella_25V1011_Winter_34516	100	73	0	0	1	73	529	457	1e-37	145
gi|209364825|gb|FJ215513.1|	Axinella_25V1011_Winter_34525	98.86	263	1	2	1	262	573	312	2e-138	482
gi|209364730|gb|FJ215418.1|	Axinella_25V1011_Winter_34528	98.02	405	3	4	1	401	529	126	0	710
gi|209364730|gb|FJ215418.1|	Axinella_25V1011_Winter_34533	100	312	0	0	1	312	529	218	1e-179	618
gi|209364730|gb|FJ215418.1|	Axinella_25V1011_Winter_34535	98.38	371	4	1	1	371	529	161	0	682
gi|209364840|gb|FJ215528.1|	Axinella_25V1011_Winter_34536	99.59	493	0	2	1	492	492	1	0	946
gi|209364730|gb|FJ215418.1|	Axinella_25V1011_Winter_34538	99.62	523	2	0	1	523	529	7	0	1021
gi|209364730|gb|FJ215418.1|	Axinella_25V1011_Winter_34541	99.42	521	1	2	1	519	529	9	0	993
gi|209364730|gb|FJ215418.1|	Axinella_25V1011_Winter_34544	100	312	0	0	1	312	529	218	1e-179	618
gi|209364840|gb|FJ215528.1|	Axinella_25V1011_Winter_34546	100	490	0	0	1	490	492	3	0	971
gi|209364730|gb|FJ215418.1|	Axinella_25V1011_Winter_34547	99.43	522	3	0	1	522	529	8	0	1011
gi|209364730|gb|FJ215418.1|	Axinella_25V1011_Winter_34548	99.62	523	2	0	1	523	529	7	0	1021
gi|209364726|gb|FJ215414.1|	Axinella_25V1011_Winter_34552	99.23	521	2	2	1	520	528	9	0	985
gi|209364730|gb|FJ215418.1|	Axinella_25V1011_Winter_34554	98.72	390	4	1	1	390	529	141	0	726
gi|209364730|gb|FJ215418.1|	Axinella_25V1011_Winter_34558	99.06	425	3	1	1	425	529	106	0	805
gi|209364730|gb|FJ215418.1|	Axinella_25V1011_Winter_34562	100	180	0	0	1	180	529	350	4e-101	357
gi|209364840|gb|FJ215528.1|	Axinella_25V1011_Winter_34565	99.55	445	0	2	1	444	492	49	0	850
gi|209364730|gb|FJ215418.1|	Axinella_25V1011_Winter_34568	99.62	520	2	0	1	520	529	10	0	1015
gi|209364730|gb|FJ215418.1|	Axinella_25V1011_Winter_34569	99.69	323	1	0	1	323	529	207	0	632
gi|209364730|gb|FJ215418.1|	Axinella_25V1011_Winter_34575	98.1	369	5	1	1	367	529	161	0	672
gi|209364730|gb|FJ215418.1|	Axinella_25V1011_Winter_34576	98.03	458	3	6	1	453	529	73	0	789
gi|209364729|gb|FJ215417.1|	Axinella_25V1011_Winter_34582	99.51	205	0	1	1	204	504	300	3e-111	391
gi|209364840|gb|FJ215528.1|	Axinella_25V1011_Winter_34590	99.66	294	0	1	1	293	492	199	4e-164	567
gi|209364730|gb|FJ215418.1|	Axinella_25V1011_Winter_34593	100	312	0	0	1	312	529	218	1e-179	618
gi|209364730|gb|FJ215418.1|	Axinella_25V1011_Winter_34594	99.11	448	2	2	1	448	529	84	0	841
gi|209364730|gb|FJ215418.1|	Axinella_25V1011_Winter_34599	100	312	0	0	1	312	529	218	1e-179	618
gi|209364730|gb|FJ215418.1|	Axinella_25V1011_Winter_34604	99.24	528	1	3	1	526	529	3	0	991
gi|209364843|gb|FJ215531.1|	Axinella_25V1011_Winter_34605	99.61	516	1	1	1	516	515	1	0	999
gi|209364730|gb|FJ215418.1|	Axinella_25V1011_Winter_34607	98.78	245	0	3	1	244	529	287	2e-125	438
gi|209364730|gb|FJ215418.1|	Axinella_25V1011_Winter_34608	99.16	356	1	2	1	356	529	176	0	666
gi|209364730|gb|FJ215418.1|	Axinella_25V1011_Winter_34612	99.43	529	2	1	1	528	529	1	0	1017
gi|209364730|gb|FJ215418.1|	Axinella_25V1011_Winter_34617	100	165	0	0	1	165	529	365	3e-92	327
gi|209364730|gb|FJ215418.1|	Axinella_25V1011_Winter_34618	100	311	0	0	1	311	529	219	5e-179	617
gi|209364730|gb|FJ215418.1|	Axinella_25V1011_Winter_34619	100	143	0	0	1	143	529	387	4e-79	283
gi|209364730|gb|FJ215418.1|	Axinella_25V1011_Winter_34622	99.04	522	3	2	1	520	529	8	0	979
gi|209364730|gb|FJ215418.1|	Axinella_25V1011_Winter_34623	99.42	521	2	1	1	520	529	9	0	1001
gi|209364730|gb|FJ215418.1|	Axinella_25V1011_Winter_34631	99.62	528	2	0	1	528	529	2	0	1031
gi|209364730|gb|FJ215418.1|	Axinella_25V1011_Winter_34632	100	319	0	0	1	319	529	211	0	632
gi|209364730|gb|FJ215418.1|	Axinella_25V1011_Winter_34644	99.62	528	2	0	1	528	529	2	0	1031
gi|209364730|gb|FJ215418.1|	Axinella_25V1011_Winter_34645	100	312	0	0	1	312	529	218	1e-179	618
gi|209364730|gb|FJ215418.1|	Axinella_25V1011_Winter_34649	99.62	522	1	1	1	522	529	9	0	1011
gi|209364730|gb|FJ215418.1|	Axinella_25V1011_Winter_34651	99.61	514	2	0	1	514	529	16	0	1003
gi|209364730|gb|FJ215418.1|	Axinella_25V1011_Winter_34654	99.62	521	2	0	1	521	529	9	0	1017
gi|209364730|gb|FJ215418.1|	Axinella_25V1011_Winter_34655	99.62	521	2	0	1	521	529	9	0	1017
gi|209364730|gb|FJ215418.1|	Axinella_25V1011_Winter_34656	99.62	523	2	0	1	523	529	7	0	1021
gi|209364730|gb|FJ215418.1|	Axinella_25V1011_Winter_34657	99.43	523	3	0	1	523	529	7	0	1013
gi|209364840|gb|FJ215528.1|	Axinella_25V1011_Winter_34660	100	446	0	0	1	446	492	47	0	884
gi|209364730|gb|FJ215418.1|	Axinella_25V1011_Winter_34666	99.62	523	2	0	1	523	529	7	0	1021
gi|209364730|gb|FJ215418.1|	Axinella_25V1011_Winter_34669	99.62	523	2	0	1	523	529	7	0	1021
gi|209364730|gb|FJ215418.1|	Axinella_25V1011_Winter_34677	99.62	523	2	0	1	523	529	7	0	1021
gi|209364730|gb|FJ215418.1|	Axinella_25V1011_Winter_34680	99.62	529	2	0	1	529	529	1	0	1033
gi|209364730|gb|FJ215418.1|	Axinella_25V1011_Winter_34688	99.56	452	2	0	1	452	529	78	0	880
gi|209364730|gb|FJ215418.1|	Axinella_25V1011_Winter_34694	99.43	527	2	1	1	526	529	3	0	1013
gi|209364730|gb|FJ215418.1|	Axinella_25V1011_Winter_34695	99.62	523	2	0	1	523	529	7	0	1021
gi|209364840|gb|FJ215528.1|	Axinella_25V1011_Winter_34698	99.57	463	0	2	1	463	492	32	0	886
gi|209364730|gb|FJ215418.1|	Axinella_25V1011_Winter_34700	100	112	0	0	1	112	529	418	9e-61	222
gi|209364730|gb|FJ215418.1|	Axinella_25V1011_Winter_34702	100	150	0	0	1	150	529	380	3e-83	297
gi|209364730|gb|FJ215418.1|	Axinella_25V1011_Winter_34704	99.71	343	1	0	1	343	529	187	0	672
gi|209364730|gb|FJ215418.1|	Axinella_25V1011_Winter_34708	99.55	446	2	0	1	446	529	84	0	868
gi|209364730|gb|FJ215418.1|	Axinella_25V1011_Winter_34718	99.43	522	1	2	1	521	529	9	0	995
gi|209364730|gb|FJ215418.1|	Axinella_25V1011_Winter_34721	98.83	515	2	4	1	512	529	16	0	942
gi|209364730|gb|FJ215418.1|	Axinella_25V1011_Winter_34727	99.62	528	2	0	1	528	529	2	0	1031
gi|209364730|gb|FJ215418.1|	Axinella_25V1011_Winter_34730	99.43	529	3	0	1	529	529	1	0	1025
gi|209364840|gb|FJ215528.1|	Axinella_25V1011_Winter_34731	100	492	0	0	1	492	492	1	0	975
gi|209364730|gb|FJ215418.1|	Axinella_25V1011_Winter_34735	99.69	319	1	0	1	319	529	211	0	624
gi|209364730|gb|FJ215418.1|	Axinella_25V1011_Winter_34736	99.33	447	2	1	1	447	529	84	0	854
gi|209364730|gb|FJ215418.1|	Axinella_25V1011_Winter_34758	99.04	522	2	3	1	520	529	9	0	971
gi|209364730|gb|FJ215418.1|	Axinella_25V1011_Winter_34760	99.62	528	2	0	1	528	529	2	0	1031
gi|209364730|gb|FJ215418.1|	Axinella_25V1011_Winter_34762	99.42	515	2	1	1	515	529	16	0	989
gi|209364712|gb|FJ215400.1|	Axinella_25V1011_Winter_34764	98.54	479	4	3	1	477	524	47	0	870
gi|209364843|gb|FJ215531.1|	Axinella_25V1011_Winter_34777	99.61	516	1	1	1	516	515	1	0	999
gi|209364712|gb|FJ215400.1|	Axinella_25V1011_Winter_34779	98.62	507	5	1	1	505	524	18	0	944
gi|209364730|gb|FJ215418.1|	Axinella_25V1011_Winter_34785	99.24	524	2	2	1	523	529	7	0	991
gi|209364730|gb|FJ215418.1|	Axinella_25V1011_Winter_34786	98.66	448	2	4	1	446	529	84	0	809
gi|209364730|gb|FJ215418.1|	Axinella_25V1011_Winter_34789	99.61	514	2	0	1	514	529	16	0	1003
gi|209364730|gb|FJ215418.1|	Axinella_25V1011_Winter_34804	100	231	0	0	1	231	529	299	2e-131	458
gi|209364725|gb|FJ215413.1|	Axinella_25V1011_Winter_34810	98.88	534	3	3	1	533	538	7	0	987
gi|209364702|gb|FJ215390.1|	Axinella_25V1011_Winter_34813	99.19	493	3	1	1	493	516	25	0	938
gi|209364840|gb|FJ215528.1|	Axinella_25V1011_Winter_34814	99.59	492	2	0	1	492	492	1	0	959
gi|209364840|gb|FJ215528.1|	Axinella_25V1011_Winter_34815	99.8	492	0	1	1	491	492	1	0	959
gi|209364730|gb|FJ215418.1|	Axinella_25V1011_Winter_34818	99.62	521	2	0	1	521	529	9	0	1017
gi|209364730|gb|FJ215418.1|	Axinella_25V1011_Winter_34822	98.24	341	3	3	1	339	529	190	2e-175	605
gi|209364730|gb|FJ215418.1|	Axinella_25V1011_Winter_34828	99.04	311	1	1	1	309	529	219	4e-170	587
gi|209364729|gb|FJ215417.1|	Axinella_25V1011_Winter_34834	98.43	127	1	1	1	126	504	378	2e-62	228
gi|209364726|gb|FJ215414.1|	Axinella_25V1011_Winter_34839	99.68	317	1	0	1	317	528	212	3e-180	620
gi|209364730|gb|FJ215418.1|	Axinella_25V1011_Winter_34842	99.81	529	1	0	1	529	529	1	0	1041
gi|209364730|gb|FJ215418.1|	Axinella_25V1011_Winter_34853	99.43	523	2	1	1	522	529	7	0	1005
gi|209364730|gb|FJ215418.1|	Axinella_25V1011_Winter_34857	99.42	515	1	2	1	514	529	16	0	981
gi|209364730|gb|FJ215418.1|	Axinella_25V1011_Winter_34865	99	100	1	0	1	100	529	430	3e-51	190
gi|209364730|gb|FJ215418.1|	Axinella_25V1011_Winter_34870	100	73	0	0	1	73	529	457	1e-37	145
gi|209364730|gb|FJ215418.1|	Axinella_25V1011_Winter_34871	98.22	449	3	5	1	448	529	85	0	787
gi|209364730|gb|FJ215418.1|	Axinella_25V1011_Winter_34873	99.24	523	2	2	1	521	529	7	0	989
gi|209364730|gb|FJ215418.1|	Axinella_25V1011_Winter_34876	99.62	527	1	1	1	526	529	3	0	1021
gi|209364840|gb|FJ215528.1|	Axinella_25V1011_Winter_34881	99.8	492	1	0	1	492	492	1	0	967
gi|209364730|gb|FJ215418.1|	Axinella_25V1011_Winter_34885	99.62	521	2	0	1	521	529	9	0	1017
gi|209364730|gb|FJ215418.1|	Axinella_25V1011_Winter_34887	99.24	524	2	2	1	523	529	7	0	991
gi|209364730|gb|FJ215418.1|	Axinella_25V1011_Winter_34888	99.24	524	2	2	1	523	529	7	0	991
gi|209364728|gb|FJ215416.1|	Axinella_25V1011_Winter_34889	99.39	493	2	1	1	493	492	1	0	946
gi|209364730|gb|FJ215418.1|	Axinella_25V1011_Winter_34893	99.24	523	4	0	1	523	529	7	0	1005
gi|209364730|gb|FJ215418.1|	Axinella_25V1011_Winter_34894	99.62	520	1	1	1	519	529	10	0	1007
gi|209364730|gb|FJ215418.1|	Axinella_25V1011_Winter_34896	98.64	220	0	3	1	220	529	313	1e-110	389
gi|209364730|gb|FJ215418.1|	Axinella_25V1011_Winter_34906	99.24	524	2	2	1	523	529	7	0	991
gi|209364730|gb|FJ215418.1|	Axinella_25V1011_Winter_34907	98.51	268	1	3	1	268	529	265	9e-137	476
gi|209364724|gb|FJ215412.1|	Axinella_25V1011_Winter_34908	100	490	0	0	1	490	490	1	0	930
gi|209364730|gb|FJ215418.1|	Axinella_25V1011_Winter_34911	99.04	523	4	1	1	522	529	7	0	989
gi|209364730|gb|FJ215418.1|	Axinella_25V1011_Winter_34912	98.83	515	3	3	1	513	529	16	0	950
gi|209364730|gb|FJ215418.1|	Axinella_25V1011_Winter_34913	99.61	507	2	0	1	507	529	23	0	989
gi|209364730|gb|FJ215418.1|	Axinella_25V1011_Winter_34920	98.83	515	2	4	1	512	529	16	0	942
gi|209364730|gb|FJ215418.1|	Axinella_25V1011_Winter_34921	99.57	231	0	1	1	231	529	300	1e-126	442
gi|209364730|gb|FJ215418.1|	Axinella_25V1011_Winter_34924	99.62	522	1	1	1	522	529	9	0	1011
gi|209364730|gb|FJ215418.1|	Axinella_25V1011_Winter_34925	99.62	523	1	1	1	522	529	7	0	1013
gi|209364706|gb|FJ215394.1|	Axinella_25V1011_Winter_34926	99.29	283	0	2	1	283	539	259	8e-153	529
gi|209364730|gb|FJ215418.1|	Axinella_25V1011_Winter_34928	98.92	370	2	2	1	370	529	162	0	686
gi|209364840|gb|FJ215528.1|	Axinella_25V1011_Winter_34933	99.8	489	0	1	1	489	492	5	0	954
gi|209364730|gb|FJ215418.1|	Axinella_25V1011_Winter_34938	100	298	0	0	1	298	529	232	3e-171	591
gi|209364730|gb|FJ215418.1|	Axinella_25V1011_Winter_34942	100	231	0	0	1	231	529	299	2e-131	458
gi|209364730|gb|FJ215418.1|	Axinella_25V1011_Winter_34944	99.24	529	4	0	1	529	529	1	0	1017
gi|209364730|gb|FJ215418.1|	Axinella_25V1011_Winter_34945	99.46	368	2	0	1	368	529	162	0	714
gi|209364726|gb|FJ215414.1|	Axinella_25V1011_Winter_34948	98.62	362	4	1	1	362	528	168	0	670
gi|209364730|gb|FJ215418.1|	Axinella_25V1011_Winter_34951	99.43	523	3	0	1	523	529	7	0	1013
gi|209364730|gb|FJ215418.1|	Axinella_25V1011_Winter_34953	99.1	444	2	2	1	443	529	87	0	833
gi|209364730|gb|FJ215418.1|	Axinella_25V1011_Winter_34954	99.62	529	2	0	1	529	529	1	0	1033
gi|209364730|gb|FJ215418.1|	Axinella_25V1011_Winter_34955	100	315	0	0	1	315	529	215	0	624
gi|209364730|gb|FJ215418.1|	Axinella_25V1011_Winter_34963	98.64	440	3	3	1	440	529	93	0	801
gi|209364730|gb|FJ215418.1|	Axinella_25V1011_Winter_34964	99.04	521	4	1	1	520	529	9	0	985
gi|209364730|gb|FJ215418.1|	Axinella_25V1011_Winter_34966	100	312	0	0	1	312	529	218	1e-179	618
gi|209364730|gb|FJ215418.1|	Axinella_25V1011_Winter_34970	100	174	0	0	1	174	529	356	1e-97	345
gi|209364729|gb|FJ215417.1|	Axinella_25V1011_Winter_34976	98.42	505	7	1	1	505	504	1	0	930
gi|209364730|gb|FJ215418.1|	Axinella_25V1011_Winter_34977	99.81	514	1	0	1	514	529	16	0	1011
gi|209364730|gb|FJ215418.1|	Axinella_25V1011_Winter_34978	99.64	277	0	1	1	277	529	254	5e-154	533
gi|209364730|gb|FJ215418.1|	Axinella_25V1011_Winter_34980	100	312	0	0	1	312	529	218	1e-179	618
gi|209364730|gb|FJ215418.1|	Axinella_25V1011_Winter_34984	99.38	322	1	1	1	321	529	208	2e-178	615
gi|209364840|gb|FJ215528.1|	Axinella_25V1011_Winter_34989	99.71	343	0	1	1	342	492	150	0	664
gi|209364730|gb|FJ215418.1|	Axinella_25V1011_Winter_34992	99.43	529	3	0	1	529	529	1	0	1025
gi|209364730|gb|FJ215418.1|	Axinella_25V1011_Winter_34993	98.68	529	1	6	1	525	529	3	0	946
gi|209364730|gb|FJ215418.1|	Axinella_25V1011_Winter_34998	99.62	523	2	0	1	523	529	7	0	1021
gi|209364840|gb|FJ215528.1|	Axinella_25V1011_Winter_35002	99.59	488	2	0	1	488	492	5	0	952
gi|209364730|gb|FJ215418.1|	Axinella_25V1011_Winter_35006	98.04	357	3	4	1	356	529	176	3e-180	620
gi|209364726|gb|FJ215414.1|	Axinella_25V1011_Winter_35007	100	230	0	0	1	230	528	299	8e-131	456
gi|209364730|gb|FJ215418.1|	Axinella_25V1011_Winter_35017	100	86	0	0	1	86	529	444	2e-45	170
gi|209364730|gb|FJ215418.1|	Axinella_25V1011_Winter_35018	100	231	0	0	1	231	529	299	2e-131	458
gi|209364730|gb|FJ215418.1|	Axinella_25V1011_Winter_35020	100	331	0	0	1	331	529	199	0	656
gi|209364730|gb|FJ215418.1|	Axinella_25V1011_Winter_35022	98.98	492	2	2	1	489	529	38	0	922
gi|209364730|gb|FJ215418.1|	Axinella_25V1011_Winter_35025	100	268	0	0	1	268	529	262	2e-153	531
gi|209364730|gb|FJ215418.1|	Axinella_25V1011_Winter_35026	99.69	319	1	0	1	319	529	211	0	624
gi|209364730|gb|FJ215418.1|	Axinella_25V1011_Winter_35031	100	312	0	0	1	312	529	218	1e-179	618
gi|209364730|gb|FJ215418.1|	Axinella_25V1011_Winter_35044	100	318	0	0	1	318	529	212	0	630
gi|209364730|gb|FJ215418.1|	Axinella_25V1011_Winter_35045	99.43	523	2	1	1	522	529	7	0	1005
gi|209364730|gb|FJ215418.1|	Axinella_25V1011_Winter_35048	98.85	524	3	3	1	522	529	7	0	967
gi|209364730|gb|FJ215418.1|	Axinella_25V1011_Winter_35052	99.33	447	1	2	1	446	529	84	0	846
gi|209364730|gb|FJ215418.1|	Axinella_25V1011_Winter_35053	99.43	523	2	1	1	522	529	7	0	1005
gi|209364730|gb|FJ215418.1|	Axinella_25V1011_Winter_35058	99.62	529	1	1	1	528	529	1	0	1025
gi|209364730|gb|FJ215418.1|	Axinella_25V1011_Winter_35059	99.81	529	1	0	1	529	529	1	0	1041
gi|209364843|gb|FJ215531.1|	Axinella_25V1011_Winter_35063	99.61	516	1	1	1	516	515	1	0	999
gi|209364730|gb|FJ215418.1|	Axinella_25V1011_Winter_35064	99.62	523	2	0	1	523	529	7	0	1021
gi|209364730|gb|FJ215418.1|	Axinella_25V1011_Winter_35066	99.33	447	2	1	1	447	529	84	0	854
gi|209364730|gb|FJ215418.1|	Axinella_25V1011_Winter_35069	99.23	522	1	3	1	520	529	9	0	979
gi|209364730|gb|FJ215418.1|	Axinella_25V1011_Winter_35074	99.68	312	0	1	1	311	529	218	7e-175	603
gi|209364729|gb|FJ215417.1|	Axinella_25V1011_Winter_35077	99.4	504	3	0	1	504	504	1	0	975
gi|209364730|gb|FJ215418.1|	Axinella_25V1011_Winter_35078	99.62	527	2	0	1	527	529	3	0	1029
gi|209364730|gb|FJ215418.1|	Axinella_25V1011_Winter_35081	99.19	369	2	1	1	369	529	162	0	700
gi|209364730|gb|FJ215418.1|	Axinella_25V1011_Winter_35086	99.62	523	2	0	1	523	529	7	0	1021
gi|209364730|gb|FJ215418.1|	Axinella_25V1011_Winter_35088	99.62	520	2	0	1	520	529	10	0	1015
gi|209364730|gb|FJ215418.1|	Axinella_25V1011_Winter_35089	99.33	448	1	2	1	446	529	82	0	848
gi|209364730|gb|FJ215418.1|	Axinella_25V1011_Winter_35090	99.43	523	2	1	1	522	529	7	0	1005
gi|209364730|gb|FJ215418.1|	Axinella_25V1011_Winter_35092	99.62	521	2	0	1	521	529	9	0	1017
gi|209364730|gb|FJ215418.1|	Axinella_25V1011_Winter_35093	99.62	521	2	0	1	521	529	9	0	1017
gi|209364730|gb|FJ215418.1|	Axinella_25V1011_Winter_35094	99.42	520	1	2	1	518	529	10	0	991
gi|209364840|gb|FJ215528.1|	Axinella_25V1011_Winter_35098	100	400	0	0	1	400	492	93	0	793
gi|209364730|gb|FJ215418.1|	Axinella_25V1011_Winter_35099	100	312	0	0	1	312	529	218	1e-179	618
gi|209364730|gb|FJ215418.1|	Axinella_25V1011_Winter_35100	99.81	523	1	0	1	523	529	7	0	1029
gi|209364730|gb|FJ215418.1|	Axinella_25V1011_Winter_35108	99.69	319	1	0	1	319	529	211	0	624
gi|209364843|gb|FJ215531.1|	Axinella_25V1011_Winter_35117	99.61	516	1	1	1	516	515	1	0	999
gi|209364840|gb|FJ215528.1|	Axinella_25V1011_Winter_35118	99.39	490	0	3	1	489	492	5	0	924
gi|209364730|gb|FJ215418.1|	Axinella_25V1011_Winter_35122	100	312	0	0	1	312	529	218	1e-179	618
gi|209364730|gb|FJ215418.1|	Axinella_25V1011_Winter_35125	100	312	0	0	1	312	529	218	1e-179	618
gi|209364843|gb|FJ215531.1|	Axinella_25V1011_Winter_35129	98.65	518	2	5	1	516	515	1	0	932
gi|209364730|gb|FJ215418.1|	Axinella_25V1011_Winter_35131	99.62	523	2	0	1	523	529	7	0	1021
gi|209364730|gb|FJ215418.1|	Axinella_25V1011_Winter_35136	99.69	326	1	0	1	326	529	204	0	638
gi|209364843|gb|FJ215531.1|	Axinella_25V1011_Winter_35141	99.61	516	1	1	1	516	515	1	0	999
gi|209364840|gb|FJ215528.1|	Axinella_25V1011_Winter_35146	98.57	419	0	4	1	413	492	74	0	755
gi|209364730|gb|FJ215418.1|	Axinella_25V1011_Winter_35148	100	107	0	0	1	107	529	423	8e-58	212
gi|209364730|gb|FJ215418.1|	Axinella_25V1011_Winter_35159	99.62	521	1	1	1	520	529	9	0	1009
gi|209364840|gb|FJ215528.1|	Axinella_25V1011_Winter_35164	99.39	494	0	3	1	493	492	1	0	932
gi|209364730|gb|FJ215418.1|	Axinella_25V1011_Winter_35170	99.04	523	2	3	1	520	529	7	0	973
gi|209364730|gb|FJ215418.1|	Axinella_25V1011_Winter_35171	99.62	523	2	0	1	523	529	7	0	1021
gi|209364730|gb|FJ215418.1|	Axinella_25V1011_Winter_35173	100	311	0	0	1	311	529	219	5e-179	617
gi|209364730|gb|FJ215418.1|	Axinella_25V1011_Winter_35177	100	312	0	0	1	312	529	218	1e-179	618
gi|209364730|gb|FJ215418.1|	Axinella_25V1011_Winter_35183	99.62	523	2	0	1	523	529	7	0	1021
gi|209364726|gb|FJ215414.1|	Axinella_25V1011_Winter_35184	98.43	446	7	0	1	446	528	83	0	829
gi|209364730|gb|FJ215418.1|	Axinella_25V1011_Winter_35192	100	529	0	0	1	529	529	1	0	1049
gi|209364730|gb|FJ215418.1|	Axinella_25V1011_Winter_35196	99.62	529	2	0	1	529	529	1	0	1033
gi|209364730|gb|FJ215418.1|	Axinella_25V1011_Winter_35200	99.33	449	2	1	1	449	529	82	0	858
gi|209364712|gb|FJ215400.1|	Axinella_25V1011_Winter_35204	99.21	509	4	0	1	509	524	16	0	977
gi|209364796|gb|FJ215484.1|	Axinella_25V1011_Winter_35205	99.24	528	2	2	2	529	526	1	0	999
gi|209364730|gb|FJ215418.1|	Axinella_25V1011_Winter_35207	99.62	521	2	0	1	521	529	9	0	1017
gi|209364730|gb|FJ215418.1|	Axinella_25V1011_Winter_35208	99.69	323	1	0	1	323	529	207	0	632
gi|209364840|gb|FJ215528.1|	Axinella_25V1011_Winter_35216	100	492	0	0	1	492	492	1	0	975
gi|209364730|gb|FJ215418.1|	Axinella_25V1011_Winter_35217	99.33	447	2	1	1	447	529	84	0	854
gi|209364730|gb|FJ215418.1|	Axinella_25V1011_Winter_35218	98.82	423	3	2	1	422	529	108	0	783
gi|209364730|gb|FJ215418.1|	Axinella_25V1011_Winter_35233	100	290	0	0	1	290	529	240	2e-166	575
gi|209364726|gb|FJ215414.1|	Axinella_25V1011_Winter_35238	99.17	241	0	2	1	241	528	290	8e-128	446
gi|209364843|gb|FJ215531.1|	Axinella_25V1011_Winter_35239	99.42	516	1	2	1	515	515	1	0	983
gi|209364730|gb|FJ215418.1|	Axinella_25V1011_Winter_35241	99.57	230	1	0	1	230	529	300	5e-129	450
gi|209364730|gb|FJ215418.1|	Axinella_25V1011_Winter_35245	99.42	514	2	1	1	513	529	16	0	987
gi|209364730|gb|FJ215418.1|	Axinella_25V1011_Winter_35248	99.07	323	2	1	1	322	529	207	3e-177	611
gi|209364730|gb|FJ215418.1|	Axinella_25V1011_Winter_35249	99.43	523	2	1	1	522	529	7	0	1005
gi|209364730|gb|FJ215418.1|	Axinella_25V1011_Winter_35252	99.32	292	0	1	1	292	529	240	4e-161	557
gi|209364730|gb|FJ215418.1|	Axinella_25V1011_Winter_35253	98.88	447	2	2	1	445	529	84	0	833
gi|209364730|gb|FJ215418.1|	Axinella_25V1011_Winter_35263	99.61	514	1	1	1	513	529	16	0	995
gi|209364730|gb|FJ215418.1|	Axinella_25V1011_Winter_35270	99.43	522	2	1	1	521	529	8	0	1003
gi|209364730|gb|FJ215418.1|	Axinella_25V1011_Winter_35273	99.33	447	2	1	1	447	529	84	0	854
gi|209364730|gb|FJ215418.1|	Axinella_25V1011_Winter_35276	99.25	398	2	1	1	398	529	133	0	757
gi|209364730|gb|FJ215418.1|	Axinella_25V1011_Winter_35278	99.43	523	2	1	1	522	529	7	0	1005
gi|209364724|gb|FJ215412.1|	Axinella_25V1011_Winter_35279	98.78	490	3	3	1	487	490	1	0	860
gi|209364730|gb|FJ215418.1|	Axinella_25V1011_Winter_35280	99.33	447	2	1	1	447	529	84	0	854
gi|209364726|gb|FJ215414.1|	Axinella_25V1011_Winter_35281	99.55	446	2	0	1	446	528	83	0	868
gi|209364730|gb|FJ215418.1|	Axinella_25V1011_Winter_35283	99.22	514	3	1	1	513	529	16	0	979
gi|209364730|gb|FJ215418.1|	Axinella_25V1011_Winter_35284	99.42	514	2	1	1	513	529	16	0	987
gi|209364730|gb|FJ215418.1|	Axinella_25V1011_Winter_35287	99.61	515	2	0	1	515	529	15	0	1005
gi|209364730|gb|FJ215418.1|	Axinella_25V1011_Winter_35291	99.43	523	3	0	1	523	529	7	0	1013
gi|209364730|gb|FJ215418.1|	Axinella_25V1011_Winter_35295	99.62	523	1	1	1	522	529	7	0	1013
gi|209364730|gb|FJ215418.1|	Axinella_25V1011_Winter_35297	99.81	521	1	0	1	521	529	9	0	1025
gi|209364730|gb|FJ215418.1|	Axinella_25V1011_Winter_35300	99.42	521	2	1	1	520	529	9	0	1001
gi|209364730|gb|FJ215418.1|	Axinella_25V1011_Winter_35303	100	231	0	0	1	231	529	299	2e-131	458
gi|209364840|gb|FJ215528.1|	Axinella_25V1011_Winter_35309	99.19	493	1	3	1	491	492	1	0	922
gi|209364730|gb|FJ215418.1|	Axinella_25V1011_Winter_35310	99.68	311	1	0	1	311	529	219	1e-176	609
gi|209364730|gb|FJ215418.1|	Axinella_25V1011_Winter_35312	99.42	521	2	1	1	520	529	9	0	1001
gi|209364730|gb|FJ215418.1|	Axinella_25V1011_Winter_35314	99.62	523	2	0	1	523	529	7	0	1021
gi|209364730|gb|FJ215418.1|	Axinella_25V1011_Winter_35315	99.04	523	3	2	1	522	529	8	0	981
gi|209364730|gb|FJ215418.1|	Axinella_25V1011_Winter_35322	99.18	368	3	0	1	368	529	162	0	706
gi|209364702|gb|FJ215390.1|	Axinella_25V1011_Winter_35327	98.75	481	3	3	1	479	516	37	0	882
gi|209364730|gb|FJ215418.1|	Axinella_25V1011_Winter_35329	99.23	521	2	2	1	519	529	9	0	985
gi|209364730|gb|FJ215418.1|	Axinella_25V1011_Winter_35334	99.06	530	2	3	1	529	529	2	0	987
gi|209364730|gb|FJ215418.1|	Axinella_25V1011_Winter_35335	99.59	488	2	0	1	488	529	42	0	952
gi|209364730|gb|FJ215418.1|	Axinella_25V1011_Winter_35336	99.1	446	2	2	1	444	529	84	0	837
gi|209364712|gb|FJ215400.1|	Axinella_25V1011_Winter_35338	100	99	0	0	1	99	524	426	4e-53	196
gi|209364730|gb|FJ215418.1|	Axinella_25V1011_Winter_35339	99.62	521	2	0	1	521	529	9	0	1017
gi|209364730|gb|FJ215418.1|	Axinella_25V1011_Winter_35342	100	230	0	0	1	230	529	300	7e-131	456
gi|209364840|gb|FJ215528.1|	Axinella_25V1011_Winter_35346	99.75	400	0	1	1	399	492	93	0	777
gi|209364730|gb|FJ215418.1|	Axinella_25V1011_Winter_35349	99.43	523	3	0	1	523	529	7	0	1013
gi|209364730|gb|FJ215418.1|	Axinella_25V1011_Winter_35352	99.19	369	2	1	1	368	529	161	0	700
gi|209364730|gb|FJ215418.1|	Axinella_25V1011_Winter_35354	99.01	507	3	2	1	505	529	23	0	950
gi|209364730|gb|FJ215418.1|	Axinella_25V1011_Winter_35361	99.23	521	3	1	1	520	529	9	0	993
gi|209364730|gb|FJ215418.1|	Axinella_25V1011_Winter_35364	98.44	448	3	4	1	446	529	84	0	801
gi|209364730|gb|FJ215418.1|	Axinella_25V1011_Winter_35368	99.26	270	1	1	1	270	529	261	4e-148	513
gi|209364730|gb|FJ215418.1|	Axinella_25V1011_Winter_35372	100	132	0	0	1	132	529	398	1e-72	262
gi|209364843|gb|FJ215531.1|	Axinella_25V1011_Winter_35373	99.61	516	1	1	1	516	515	1	0	999
gi|209364730|gb|FJ215418.1|	Axinella_25V1011_Winter_35385	100	246	0	0	1	246	528	283	2e-140	488
gi|209364730|gb|FJ215418.1|	Axinella_25V1011_Winter_35390	99.43	523	1	2	1	521	529	7	0	997
gi|209364730|gb|FJ215418.1|	Axinella_25V1011_Winter_35396	98.84	517	3	3	1	517	529	16	0	954
gi|209364730|gb|FJ215418.1|	Axinella_25V1011_Winter_35402	99.13	458	0	4	1	457	529	75	0	844
gi|209364840|gb|FJ215528.1|	Axinella_25V1011_Winter_35403	99.38	484	0	2	1	482	492	10	0	922
gi|209364730|gb|FJ215418.1|	Axinella_25V1011_Winter_35404	98.58	494	3	4	1	490	529	36	0	892
gi|209364730|gb|FJ215418.1|	Axinella_25V1011_Winter_35405	99.81	529	1	0	1	529	529	1	0	1041
gi|209364730|gb|FJ215418.1|	Axinella_25V1011_Winter_35406	99.55	441	2	0	1	441	529	89	0	858
gi|209364730|gb|FJ215418.1|	Axinella_25V1011_Winter_35407	100	312	0	0	1	312	529	218	1e-179	618
gi|209364730|gb|FJ215418.1|	Axinella_25V1011_Winter_35408	99.69	322	1	0	1	322	529	208	0	630
gi|209364730|gb|FJ215418.1|	Axinella_25V1011_Winter_35410	99.69	326	1	0	1	326	529	204	0	638
gi|209364730|gb|FJ215418.1|	Axinella_25V1011_Winter_35413	100	311	0	0	1	311	529	219	5e-179	617
gi|209364730|gb|FJ215418.1|	Axinella_25V1011_Winter_35417	99.62	528	2	0	1	528	529	2	0	1031
gi|209364730|gb|FJ215418.1|	Axinella_25V1011_Winter_35420	99.19	493	2	2	1	491	529	37	0	930
gi|209364843|gb|FJ215531.1|	Axinella_25V1011_Winter_35421	98.84	516	2	3	1	513	515	1	0	954
gi|209364730|gb|FJ215418.1|	Axinella_25V1011_Winter_35425	99.42	520	3	0	1	520	529	10	0	1007
gi|209364730|gb|FJ215418.1|	Axinella_25V1011_Winter_35428	99.69	326	0	1	1	325	529	204	0	630
gi|209364730|gb|FJ215418.1|	Axinella_25V1011_Winter_35430	99.36	313	1	1	1	313	529	218	4e-173	597
gi|209364730|gb|FJ215418.1|	Axinella_25V1011_Winter_35432	99.37	319	1	1	1	318	529	211	1e-176	609
gi|209364730|gb|FJ215418.1|	Axinella_25V1011_Winter_35434	99.81	521	1	0	1	521	529	9	0	1025
gi|209364730|gb|FJ215418.1|	Axinella_25V1011_Winter_35439	99.42	521	2	1	1	520	529	9	0	1001
gi|209364730|gb|FJ215418.1|	Axinella_25V1011_Winter_35445	98.66	522	2	5	1	518	529	9	0	940
gi|209364724|gb|FJ215412.1|	Axinella_25V1011_Winter_35448	99.18	490	3	1	1	489	490	1	0	890
gi|209364730|gb|FJ215418.1|	Axinella_25V1011_Winter_35449	100	312	0	0	1	312	529	218	1e-179	618
gi|209364730|gb|FJ215418.1|	Axinella_25V1011_Winter_35454	100	162	0	0	1	162	529	368	2e-90	321
gi|209364730|gb|FJ215418.1|	Axinella_25V1011_Winter_35469	98.21	504	4	4	1	503	529	30	0	898
gi|209364730|gb|FJ215418.1|	Axinella_25V1011_Winter_35471	100	247	0	0	1	247	529	283	6e-141	490
gi|209364730|gb|FJ215418.1|	Axinella_25V1011_Winter_35473	99.43	522	3	0	1	522	529	8	0	1011
gi|209364730|gb|FJ215418.1|	Axinella_25V1011_Winter_35474	99.43	523	3	0	1	523	529	7	0	1013
gi|209364840|gb|FJ215528.1|	Axinella_25V1011_Winter_35475	99.59	493	0	2	1	492	492	1	0	946
gi|209364730|gb|FJ215418.1|	Axinella_25V1011_Winter_35476	99.62	524	1	1	1	524	529	7	0	1015
gi|209364730|gb|FJ215418.1|	Axinella_25V1011_Winter_35485	99.42	515	2	1	1	515	529	16	0	989
gi|209364730|gb|FJ215418.1|	Axinella_25V1011_Winter_35489	99.81	529	1	0	1	529	529	1	0	1041
gi|209364724|gb|FJ215412.1|	Axinella_25V1011_Winter_35497	99.59	490	2	0	1	490	490	1	0	914
gi|209364730|gb|FJ215418.1|	Axinella_25V1011_Winter_35499	99.39	494	1	2	1	492	529	36	0	940
gi|209364730|gb|FJ215418.1|	Axinella_25V1011_Winter_35501	99.62	528	2	0	1	528	529	2	0	1031
gi|209364840|gb|FJ215528.1|	Axinella_25V1011_Winter_35510	100	492	0	0	1	492	492	1	0	975
gi|209364702|gb|FJ215390.1|	Axinella_25V1011_Winter_35518	99.39	490	2	1	1	490	516	28	0	940
gi|209364724|gb|FJ215412.1|	Axinella_25V1011_Winter_35521	100	490	0	0	1	490	490	1	0	930
gi|209364830|gb|FJ215518.1|	Axinella_25V1011_Winter_35527	99.11	112	1	0	1	112	490	379	6e-59	216
gi|209364843|gb|FJ215531.1|	Axinella_25V1011_Winter_35537	99.61	512	1	1	1	512	515	5	0	991
gi|209364840|gb|FJ215528.1|	Axinella_25V1011_Winter_35538	100	492	0	0	1	492	492	1	0	975
gi|209364730|gb|FJ215418.1|	Axinella_25V1011_Winter_35539	99.55	445	2	0	1	445	529	85	0	866
gi|209364730|gb|FJ215418.1|	Axinella_25V1011_Winter_35543	99.04	523	2	3	1	520	529	7	0	973
gi|209364730|gb|FJ215418.1|	Axinella_25V1011_Winter_35544	99.68	312	0	1	1	311	529	218	7e-175	603
gi|209364730|gb|FJ215418.1|	Axinella_25V1011_Winter_35545	99.43	528	2	1	1	527	529	2	0	1015
gi|209364730|gb|FJ215418.1|	Axinella_25V1011_Winter_35546	99.69	322	1	0	1	322	529	208	0	630
gi|209364840|gb|FJ215528.1|	Axinella_25V1011_Winter_35547	100	281	0	0	1	281	492	212	3e-161	557
gi|209364730|gb|FJ215418.1|	Axinella_25V1011_Winter_35548	100	73	0	0	1	73	529	457	1e-37	145
gi|209364730|gb|FJ215418.1|	Axinella_25V1011_Winter_35553	100	312	0	0	1	312	529	218	1e-179	618
gi|209364730|gb|FJ215418.1|	Axinella_25V1011_Winter_35554	99.11	447	2	2	1	446	529	84	0	839
gi|209364730|gb|FJ215418.1|	Axinella_25V1011_Winter_35558	99.43	524	2	1	1	524	529	7	0	1007
gi|209364730|gb|FJ215418.1|	Axinella_25V1011_Winter_35562	99.22	515	3	1	1	515	529	16	0	981
gi|209364730|gb|FJ215418.1|	Axinella_25V1011_Winter_35563	99.23	521	4	0	1	521	529	9	0	1001
gi|209364730|gb|FJ215418.1|	Axinella_25V1011_Winter_35564	99.06	213	0	2	1	211	529	317	3e-111	391
gi|209364840|gb|FJ215528.1|	Axinella_25V1011_Winter_35566	99.14	463	1	3	1	462	492	32	0	862
gi|209364730|gb|FJ215418.1|	Axinella_25V1011_Winter_35567	99.62	523	2	0	1	523	529	7	0	1021
gi|209364730|gb|FJ215418.1|	Axinella_25V1011_Winter_35570	100	327	0	0	1	327	529	203	0	648
gi|209364725|gb|FJ215413.1|	Axinella_25V1011_Winter_35576	99.81	532	0	1	1	531	538	7	0	1039
gi|209364730|gb|FJ215418.1|	Axinella_25V1011_Winter_35578	99.22	514	1	3	1	511	529	16	0	963
gi|209364730|gb|FJ215418.1|	Axinella_25V1011_Winter_35579	99.62	528	2	0	1	528	529	2	0	1031
gi|209364730|gb|FJ215418.1|	Axinella_25V1011_Winter_35580	99.55	445	2	0	1	445	529	85	0	866
gi|209364730|gb|FJ215418.1|	Axinella_25V1011_Winter_35587	99.62	523	1	1	1	522	529	7	0	1013
gi|209364730|gb|FJ215418.1|	Axinella_25V1011_Winter_35590	98.88	357	1	3	1	357	529	176	0	652
gi|209364730|gb|FJ215418.1|	Axinella_25V1011_Winter_35591	99.43	523	2	1	1	522	529	7	0	1005
gi|209364730|gb|FJ215418.1|	Axinella_25V1011_Winter_35592	99.53	423	2	0	1	423	529	107	0	823
gi|209364730|gb|FJ215418.1|	Axinella_25V1011_Winter_35604	99.68	312	0	1	1	311	529	218	7e-175	603
gi|209364730|gb|FJ215418.1|	Axinella_25V1011_Winter_35612	100	216	0	0	1	216	529	314	2e-122	428
gi|209364730|gb|FJ215418.1|	Axinella_25V1011_Winter_35615	99.43	523	2	1	1	522	529	7	0	1005
gi|209364730|gb|FJ215418.1|	Axinella_25V1011_Winter_35627	98.88	448	3	2	1	446	529	82	0	833
gi|209364730|gb|FJ215418.1|	Axinella_25V1011_Winter_35630	99.62	521	2	0	1	521	529	9	0	1017
gi|209364726|gb|FJ215414.1|	Axinella_25V1011_Winter_35632	99.73	369	0	1	1	369	528	161	0	716
gi|209364730|gb|FJ215418.1|	Axinella_25V1011_Winter_35636	99.14	464	1	3	1	464	529	69	0	864
gi|209364730|gb|FJ215418.1|	Axinella_25V1011_Winter_35640	99.62	523	2	0	1	523	529	7	0	1021
gi|209364730|gb|FJ215418.1|	Axinella_25V1011_Winter_35645	99.81	527	1	0	1	527	529	3	0	1037
gi|209364730|gb|FJ215418.1|	Axinella_25V1011_Winter_35649	98.88	448	3	2	1	448	529	84	0	835
gi|209364725|gb|FJ215413.1|	Axinella_25V1011_Winter_35655	99.44	540	0	3	1	539	538	1	0	1023
gi|209364730|gb|FJ215418.1|	Axinella_25V1011_Winter_35656	99.57	466	2	0	1	466	529	64	0	908
gi|209364730|gb|FJ215418.1|	Axinella_25V1011_Winter_35657	99.53	426	2	0	1	426	529	104	0	829
gi|209364730|gb|FJ215418.1|	Axinella_25V1011_Winter_35662	99.62	528	2	0	1	528	529	2	0	1031
gi|209364730|gb|FJ215418.1|	Axinella_25V1011_Winter_35664	99.62	523	2	0	1	523	529	7	0	1021
gi|209364730|gb|FJ215418.1|	Axinella_25V1011_Winter_35668	99.62	521	2	0	1	521	529	9	0	1017
gi|209364840|gb|FJ215528.1|	Axinella_25V1011_Winter_35671	100	492	0	0	1	492	492	1	0	975
gi|209364730|gb|FJ215418.1|	Axinella_25V1011_Winter_35672	99.43	528	2	1	1	527	529	2	0	1015
gi|209364730|gb|FJ215418.1|	Axinella_25V1011_Winter_35677	100	73	0	0	1	73	529	457	1e-37	145
gi|209364840|gb|FJ215528.1|	Axinella_25V1011_Winter_35680	99.8	493	0	1	1	493	492	1	0	961
gi|209364724|gb|FJ215412.1|	Axinella_25V1011_Winter_35681	98.99	395	0	4	1	394	490	99	0	720
gi|209364730|gb|FJ215418.1|	Axinella_25V1011_Winter_35692	99.8	493	1	0	1	493	529	37	0	969
gi|209364730|gb|FJ215418.1|	Axinella_25V1011_Winter_35693	99.62	521	2	0	1	521	529	9	0	1017
gi|209364730|gb|FJ215418.1|	Axinella_25V1011_Winter_35696	99.55	447	1	1	1	447	529	84	0	862
gi|209364840|gb|FJ215528.1|	Axinella_25V1011_Winter_35697	99.8	492	0	1	1	491	492	1	0	959
gi|209364730|gb|FJ215418.1|	Axinella_25V1011_Winter_35702	99.43	522	3	0	1	522	529	8	0	1011
gi|209364730|gb|FJ215418.1|	Axinella_25V1011_Winter_35717	99.61	515	2	0	8	522	521	7	0	1005
gi|209364730|gb|FJ215418.1|	Axinella_25V1011_Winter_35718	99.68	311	1	0	1	311	529	219	1e-176	609
gi|209364730|gb|FJ215418.1|	Axinella_25V1011_Winter_35724	100	250	0	0	1	250	529	280	1e-142	496
gi|209364730|gb|FJ215418.1|	Axinella_25V1011_Winter_35730	99.42	515	2	1	1	515	529	16	0	989
gi|209364730|gb|FJ215418.1|	Axinella_25V1011_Winter_35731	99.1	446	2	2	1	444	529	84	0	837
gi|209364730|gb|FJ215418.1|	Axinella_25V1011_Winter_35738	99.42	514	3	0	1	514	529	16	0	995
gi|209364801|gb|FJ215489.1|	Axinella_25V1011_Winter_35740	100	100	0	0	1	100	534	435	1e-53	198
gi|209364730|gb|FJ215418.1|	Axinella_25V1011_Winter_35742	98.64	516	2	4	1	513	529	16	0	938
gi|209364730|gb|FJ215418.1|	Axinella_25V1011_Winter_35749	99.43	527	2	1	1	526	529	3	0	1013
gi|209364730|gb|FJ215418.1|	Axinella_25V1011_Winter_35752	99.55	448	2	0	1	448	529	82	0	872
gi|209364730|gb|FJ215418.1|	Axinella_25V1011_Winter_35757	100	269	0	0	1	269	529	261	5e-154	533
gi|209364843|gb|FJ215531.1|	Axinella_25V1011_Winter_35759	99.42	517	1	2	1	517	515	1	0	985
gi|209364730|gb|FJ215418.1|	Axinella_25V1011_Winter_35761	99.62	529	1	1	1	528	529	1	0	1025
gi|209364730|gb|FJ215418.1|	Axinella_25V1011_Winter_35762	98.7	308	0	3	1	307	529	225	4e-161	557
gi|209364730|gb|FJ215418.1|	Axinella_25V1011_Winter_35763	99.25	399	2	1	1	399	529	132	0	759
gi|209364730|gb|FJ215418.1|	Axinella_25V1011_Winter_35780	100	146	0	0	1	146	529	384	6e-81	289
gi|209364730|gb|FJ215418.1|	Axinella_25V1011_Winter_35782	99.62	521	2	0	1	521	529	9	0	1017
gi|209364730|gb|FJ215418.1|	Axinella_25V1011_Winter_35788	99.43	523	2	1	1	522	529	7	0	1005
gi|209364730|gb|FJ215418.1|	Axinella_25V1011_Winter_35795	100	120	0	0	1	120	529	410	2e-65	238
gi|209364730|gb|FJ215418.1|	Axinella_25V1011_Winter_35803	99.23	521	2	2	1	519	529	9	0	985
gi|209364730|gb|FJ215418.1|	Axinella_25V1011_Winter_35809	99.81	523	1	0	1	523	529	7	0	1029
gi|209364730|gb|FJ215418.1|	Axinella_25V1011_Winter_35810	99.43	522	2	1	1	522	529	9	0	1003
gi|209364712|gb|FJ215400.1|	Axinella_25V1011_Winter_35812	99.22	510	4	0	1	510	524	15	0	979
gi|209364730|gb|FJ215418.1|	Axinella_25V1011_Winter_35816	99.62	521	2	0	1	521	529	9	0	1017
gi|209364843|gb|FJ215531.1|	Axinella_25V1011_Winter_35817	99.42	516	2	1	1	516	515	1	0	993
gi|209364730|gb|FJ215418.1|	Axinella_25V1011_Winter_35818	98.95	381	3	1	1	380	529	149	0	716
gi|209364730|gb|FJ215418.1|	Axinella_25V1011_Winter_35819	99.75	393	1	0	1	393	529	137	0	771
gi|209364730|gb|FJ215418.1|	Axinella_25V1011_Winter_35822	100	73	0	0	1	73	529	457	1e-37	145
gi|209364730|gb|FJ215418.1|	Axinella_25V1011_Winter_35846	100	163	0	0	1	163	529	367	5e-91	323
gi|209364730|gb|FJ215418.1|	Axinella_25V1011_Winter_35847	98.43	318	1	4	1	314	529	212	1e-161	559
gi|209364730|gb|FJ215418.1|	Axinella_25V1011_Winter_35850	99.18	488	1	3	1	487	529	44	0	912
gi|209364840|gb|FJ215528.1|	Axinella_25V1011_Winter_35853	98.79	494	1	5	1	491	492	1	0	894
gi|209364730|gb|FJ215418.1|	Axinella_25V1011_Winter_35856	99.81	514	1	0	1	514	529	16	0	1011
gi|209364730|gb|FJ215418.1|	Axinella_25V1011_Winter_35857	98.43	445	4	3	1	445	529	88	0	803
gi|209364730|gb|FJ215418.1|	Axinella_25V1011_Winter_35863	99.36	313	0	2	1	312	529	218	1e-170	589
gi|209364730|gb|FJ215418.1|	Axinella_25V1011_Winter_35871	99.55	446	2	0	1	446	529	84	0	868
gi|209364730|gb|FJ215418.1|	Axinella_25V1011_Winter_35878	99.44	531	1	2	1	531	529	1	0	1013
gi|209364730|gb|FJ215418.1|	Axinella_25V1011_Winter_35879	98.65	74	0	1	1	74	529	457	2e-33	131
gi|209364730|gb|FJ215418.1|	Axinella_25V1011_Winter_35885	99.62	521	2	0	1	521	529	9	0	1017
gi|209364730|gb|FJ215418.1|	Axinella_25V1011_Winter_35892	99.44	531	1	2	1	531	529	1	0	1013
gi|209364724|gb|FJ215412.1|	Axinella_25V1011_Winter_35893	99.18	490	4	0	1	490	490	1	0	898
gi|209364730|gb|FJ215418.1|	Axinella_25V1011_Winter_35900	99.23	522	2	2	1	521	529	9	0	987
gi|209364730|gb|FJ215418.1|	Axinella_25V1011_Winter_35904	99.62	529	1	1	1	528	529	1	0	1025
gi|209364730|gb|FJ215418.1|	Axinella_25V1011_Winter_35910	99.63	269	1	0	1	269	529	261	3e-152	527
gi|209364843|gb|FJ215531.1|	Axinella_25V1011_Winter_35913	99.61	516	1	1	1	516	515	1	0	999
gi|209364730|gb|FJ215418.1|	Axinella_25V1011_Winter_35916	99.24	529	1	3	1	528	529	3	0	993
gi|209364730|gb|FJ215418.1|	Axinella_25V1011_Winter_35923	99.21	507	2	2	1	505	529	23	0	957
gi|209364725|gb|FJ215413.1|	Axinella_25V1011_Winter_35925	99.81	530	1	0	1	530	538	9	0	1043
gi|209364730|gb|FJ215418.1|	Axinella_25V1011_Winter_35926	99.62	523	2	0	1	523	529	7	0	1021
gi|209364724|gb|FJ215412.1|	Axinella_25V1011_Winter_35928	99.39	490	2	1	1	489	490	1	0	898
gi|209364730|gb|FJ215418.1|	Axinella_25V1011_Winter_35929	99.42	521	2	1	1	520	529	9	0	1001
gi|209364724|gb|FJ215412.1|	Axinella_25V1011_Winter_35930	99.21	380	2	1	1	379	490	111	0	680
gi|209364730|gb|FJ215418.1|	Axinella_25V1011_Winter_35933	100	231	0	0	1	231	529	299	2e-131	458
gi|209364730|gb|FJ215418.1|	Axinella_25V1011_Winter_35941	99.81	521	1	0	1	521	529	9	0	1025
gi|209364730|gb|FJ215418.1|	Axinella_25V1011_Winter_35942	99.62	523	2	0	1	523	529	7	0	1021
gi|209364730|gb|FJ215418.1|	Axinella_25V1011_Winter_35948	99.23	521	2	2	1	519	529	9	0	985
gi|209364730|gb|FJ215418.1|	Axinella_25V1011_Winter_35949	99.55	447	2	0	1	447	529	83	0	870
gi|209364712|gb|FJ215400.1|	Axinella_25V1011_Winter_35951	99.01	505	4	1	1	504	524	20	0	954
gi|209364730|gb|FJ215418.1|	Axinella_25V1011_Winter_35954	98.8	417	2	3	1	414	529	113	0	763
gi|209364730|gb|FJ215418.1|	Axinella_25V1011_Winter_35959	99.43	523	2	1	1	522	529	7	0	1005
gi|209364730|gb|FJ215418.1|	Axinella_25V1011_Winter_35965	99.8	500	1	0	1	500	529	30	0	983
gi|209364730|gb|FJ215418.1|	Axinella_25V1011_Winter_35966	99.42	514	2	1	1	513	529	16	0	987
gi|209364730|gb|FJ215418.1|	Axinella_25V1011_Winter_35969	99.43	522	3	0	1	522	529	8	0	1011
gi|209364730|gb|FJ215418.1|	Axinella_25V1011_Winter_35972	99.24	523	3	1	1	522	529	7	0	997
gi|209364843|gb|FJ215531.1|	Axinella_25V1011_Winter_35976	98.84	517	2	4	1	515	515	1	0	946
gi|209364730|gb|FJ215418.1|	Axinella_25V1011_Winter_35978	99.24	528	4	0	1	528	529	2	0	1015
gi|209364726|gb|FJ215414.1|	Axinella_25V1011_Winter_35988	99.02	306	1	2	1	305	528	224	4e-164	567
gi|209364730|gb|FJ215418.1|	Axinella_25V1011_Winter_35998	99.42	521	3	0	1	521	529	9	0	1009
gi|209364730|gb|FJ215418.1|	Axinella_25V1011_Winter_36000	98.66	523	2	5	1	520	529	9	0	942
gi|209364730|gb|FJ215418.1|	Axinella_25V1011_Winter_36004	99.42	521	3	0	1	521	529	9	0	1009
gi|209364730|gb|FJ215418.1|	Axinella_25V1011_Winter_36007	99.33	447	2	1	1	447	529	84	0	854
gi|209364704|gb|FJ215392.1|	Axinella_25V1011_Winter_36011	100	114	0	0	1	114	539	426	6e-62	226
gi|209364730|gb|FJ215418.1|	Axinella_25V1011_Winter_36014	99.03	514	4	1	1	513	529	16	0	971
gi|209364730|gb|FJ215418.1|	Axinella_25V1011_Winter_36015	98.88	448	2	3	1	447	529	84	0	825
gi|209364730|gb|FJ215418.1|	Axinella_25V1011_Winter_36026	99.04	521	4	1	1	521	529	10	0	985
gi|209364730|gb|FJ215418.1|	Axinella_25V1011_Winter_36028	99.43	523	3	0	1	523	529	7	0	1013
gi|209364730|gb|FJ215418.1|	Axinella_25V1011_Winter_36032	99.07	322	1	2	1	320	529	208	1e-173	599
gi|209364730|gb|FJ215418.1|	Axinella_25V1011_Winter_36036	98.97	389	2	2	1	389	529	143	0	724
gi|209364730|gb|FJ215418.1|	Axinella_25V1011_Winter_36037	100	257	0	0	1	257	529	273	6e-147	509
gi|209364730|gb|FJ215418.1|	Axinella_25V1011_Winter_36041	98.47	523	7	1	1	522	529	7	0	965
gi|209364730|gb|FJ215418.1|	Axinella_25V1011_Winter_36042	99.43	524	1	2	1	523	529	7	0	999
gi|209364730|gb|FJ215418.1|	Axinella_25V1011_Winter_36052	99.28	279	0	2	1	279	529	253	2e-150	521
gi|209364730|gb|FJ215418.1|	Axinella_25V1011_Winter_36055	99.2	503	2	2	1	502	529	28	0	950
gi|209364730|gb|FJ215418.1|	Axinella_25V1011_Winter_36057	100	90	0	0	1	90	529	440	9e-48	178
gi|209364730|gb|FJ215418.1|	Axinella_25V1011_Winter_36061	98.66	448	4	2	1	448	529	84	0	825
gi|209364730|gb|FJ215418.1|	Axinella_25V1011_Winter_36066	99.24	523	2	2	1	521	529	7	0	989
gi|209364730|gb|FJ215418.1|	Axinella_25V1011_Winter_36070	99.11	447	2	2	1	446	529	84	0	839
gi|209364730|gb|FJ215418.1|	Axinella_25V1011_Winter_36078	99.62	523	2	0	1	523	529	7	0	1021
gi|209364730|gb|FJ215418.1|	Axinella_25V1011_Winter_36079	100	146	0	0	1	146	529	384	6e-81	289
gi|209364730|gb|FJ215418.1|	Axinella_25V1011_Winter_36080	98.79	330	0	4	1	328	529	202	3e-171	591
gi|209364730|gb|FJ215418.1|	Axinella_25V1011_Winter_36088	100	253	0	0	1	253	529	277	2e-144	502
gi|209364730|gb|FJ215418.1|	Axinella_25V1011_Winter_36090	99.1	446	3	1	1	445	529	84	0	844
gi|209364730|gb|FJ215418.1|	Axinella_25V1011_Winter_36099	99.78	450	1	0	1	450	529	80	0	884
gi|209364730|gb|FJ215418.1|	Axinella_25V1011_Winter_36105	99.81	527	1	0	1	527	529	3	0	1037
gi|209364730|gb|FJ215418.1|	Axinella_25V1011_Winter_36107	99.72	354	1	0	1	354	529	176	0	694
gi|209364730|gb|FJ215418.1|	Axinella_25V1011_Winter_36109	99.62	527	2	0	1	527	529	3	0	1029
gi|209364840|gb|FJ215528.1|	Axinella_25V1011_Winter_36111	100	492	0	0	1	492	492	1	0	975
gi|209364730|gb|FJ215418.1|	Axinella_25V1011_Winter_36121	99.8	489	1	0	1	489	529	41	0	961
gi|209364702|gb|FJ215390.1|	Axinella_25V1011_Winter_36128	98.78	490	4	2	1	489	516	28	0	908
gi|209364730|gb|FJ215418.1|	Axinella_25V1011_Winter_36135	99.43	523	2	1	1	522	529	7	0	1005
gi|209364730|gb|FJ215418.1|	Axinella_25V1011_Winter_36137	99.68	308	0	1	1	307	529	222	2e-172	595
gi|209364730|gb|FJ215418.1|	Axinella_25V1011_Winter_36140	99.04	523	2	3	1	520	529	7	0	973
gi|209364730|gb|FJ215418.1|	Axinella_25V1011_Winter_36144	98.87	444	2	3	1	443	529	88	0	817
gi|209364730|gb|FJ215418.1|	Axinella_25V1011_Winter_36154	100	184	0	0	1	184	529	346	2e-103	365
gi|209364724|gb|FJ215412.1|	Axinella_25V1011_Winter_36158	99.59	490	0	2	1	488	490	1	0	898
gi|209364843|gb|FJ215531.1|	Axinella_25V1011_Winter_36164	98.83	512	1	5	1	508	515	5	0	928
gi|209364730|gb|FJ215418.1|	Axinella_25V1011_Winter_36168	99.62	521	2	0	1	521	529	9	0	1017
gi|209364730|gb|FJ215418.1|	Axinella_25V1011_Winter_36173	100	312	0	0	1	312	529	218	1e-179	618
gi|209364730|gb|FJ215418.1|	Axinella_25V1011_Winter_36181	98.95	380	2	2	1	380	529	152	0	706
gi|209364730|gb|FJ215418.1|	Axinella_25V1011_Winter_36182	98.67	452	4	2	1	452	529	80	0	833
gi|209364712|gb|FJ215400.1|	Axinella_25V1011_Winter_36188	99.02	508	1	3	1	504	524	17	0	946
gi|209364730|gb|FJ215418.1|	Axinella_25V1011_Winter_36202	99.39	494	3	0	1	494	529	36	0	955
gi|209364730|gb|FJ215418.1|	Axinella_25V1011_Winter_36203	98.44	450	2	5	1	449	529	84	0	797
gi|209364840|gb|FJ215528.1|	Axinella_25V1011_Winter_36208	100	469	0	0	1	469	492	24	0	930
gi|209364730|gb|FJ215418.1|	Axinella_25V1011_Winter_36213	99.11	337	1	2	1	337	529	195	0	628
gi|209364730|gb|FJ215418.1|	Axinella_25V1011_Winter_36221	99.48	387	2	0	1	387	529	143	0	751
gi|209364730|gb|FJ215418.1|	Axinella_25V1011_Winter_36223	98.45	516	2	6	1	512	529	16	0	912
gi|209364730|gb|FJ215418.1|	Axinella_25V1011_Winter_36224	99.69	318	0	1	1	317	529	212	2e-178	615
gi|209364730|gb|FJ215418.1|	Axinella_25V1011_Winter_36225	99.42	521	2	1	1	520	529	9	0	1001
gi|209364730|gb|FJ215418.1|	Axinella_25V1011_Winter_36230	99.43	528	2	1	1	527	529	2	0	1015
gi|209364730|gb|FJ215418.1|	Axinella_25V1011_Winter_36237	99.23	521	2	2	1	520	529	10	0	985
gi|209364730|gb|FJ215418.1|	Axinella_25V1011_Winter_36245	99.19	491	1	3	1	491	529	42	0	918
gi|209364730|gb|FJ215418.1|	Axinella_25V1011_Winter_36247	99.28	139	1	0	1	139	529	391	2e-74	268
gi|209364843|gb|FJ215531.1|	Axinella_25V1011_Winter_36250	99.61	516	1	1	1	516	515	1	0	999
gi|209364730|gb|FJ215418.1|	Axinella_25V1011_Winter_36251	99.81	523	1	0	1	523	529	7	0	1029
gi|209364730|gb|FJ215418.1|	Axinella_25V1011_Winter_36253	100	174	0	0	1	174	529	356	1e-97	345
gi|209364730|gb|FJ215418.1|	Axinella_25V1011_Winter_36256	99.62	523	2	0	1	523	529	7	0	1021
gi|209364730|gb|FJ215418.1|	Axinella_25V1011_Winter_36265	99.62	521	2	0	1	521	529	9	0	1017
gi|209364730|gb|FJ215418.1|	Axinella_25V1011_Winter_36266	99.81	520	1	0	1	520	529	10	0	1023
gi|209364730|gb|FJ215418.1|	Axinella_25V1011_Winter_36270	99.54	216	0	1	1	216	529	315	9e-118	412
gi|209364730|gb|FJ215418.1|	Axinella_25V1011_Winter_36272	99.55	446	1	1	1	445	529	84	0	860
gi|209364730|gb|FJ215418.1|	Axinella_25V1011_Winter_36274	99.62	527	2	0	1	527	529	3	0	1029
gi|209364730|gb|FJ215418.1|	Axinella_25V1011_Winter_36278	100	329	0	0	1	329	529	201	0	652
gi|209364730|gb|FJ215418.1|	Axinella_25V1011_Winter_36280	99.1	446	2	2	1	444	529	84	0	837
gi|209364730|gb|FJ215418.1|	Axinella_25V1011_Winter_36282	99.03	514	3	2	1	512	529	16	0	963
gi|209364730|gb|FJ215418.1|	Axinella_25V1011_Winter_36283	99.81	523	1	0	1	523	529	7	0	1029
gi|209364730|gb|FJ215418.1|	Axinella_25V1011_Winter_36286	99.62	523	2	0	1	523	529	7	0	1021
gi|209364730|gb|FJ215418.1|	Axinella_25V1011_Winter_36287	100	76	0	0	1	76	529	454	2e-39	151
gi|209364730|gb|FJ215418.1|	Axinella_25V1011_Winter_36293	99.12	340	2	1	1	339	529	190	0	642
gi|209364730|gb|FJ215418.1|	Axinella_25V1011_Winter_36294	99.38	323	1	1	1	323	529	208	5e-179	617
gi|209364730|gb|FJ215418.1|	Axinella_25V1011_Winter_36296	99.62	527	1	1	1	526	529	3	0	1021
gi|209364730|gb|FJ215418.1|	Axinella_25V1011_Winter_36304	100	315	0	0	1	315	529	215	0	624
gi|209364730|gb|FJ215418.1|	Axinella_25V1011_Winter_36305	100	73	0	0	1	73	529	457	1e-37	145
gi|209364730|gb|FJ215418.1|	Axinella_25V1011_Winter_36309	99.24	529	3	1	1	529	529	2	0	1009
gi|209364730|gb|FJ215418.1|	Axinella_25V1011_Winter_36311	99.46	369	2	0	1	369	529	161	0	716
gi|209364730|gb|FJ215418.1|	Axinella_25V1011_Winter_36316	99.42	342	1	1	1	341	529	188	0	654
gi|209364730|gb|FJ215418.1|	Axinella_25V1011_Winter_36319	99.62	528	1	1	1	528	529	3	0	1023
gi|209364730|gb|FJ215418.1|	Axinella_25V1011_Winter_36330	99.81	529	1	0	1	529	529	1	0	1041
gi|209364730|gb|FJ215418.1|	Axinella_25V1011_Winter_36331	99.42	520	3	0	1	520	529	10	0	1007
gi|209364730|gb|FJ215418.1|	Axinella_25V1011_Winter_36335	99.55	442	2	0	1	442	529	88	0	860
gi|209364730|gb|FJ215418.1|	Axinella_25V1011_Winter_36341	99.62	528	2	0	1	528	529	2	0	1031
gi|209364730|gb|FJ215418.1|	Axinella_25V1011_Winter_36342	99.62	528	2	0	1	528	529	2	0	1031
gi|209364730|gb|FJ215418.1|	Axinella_25V1011_Winter_36348	98.18	110	2	0	1	110	529	420	8e-55	202
gi|209364730|gb|FJ215418.1|	Axinella_25V1011_Winter_36353	99.55	447	1	1	1	447	529	84	0	862
gi|209364730|gb|FJ215418.1|	Axinella_25V1011_Winter_36355	99.43	523	3	0	1	523	529	7	0	1013
gi|209364730|gb|FJ215418.1|	Axinella_25V1011_Winter_36358	99.81	527	1	0	1	527	529	3	0	1037
gi|209364840|gb|FJ215528.1|	Axinella_25V1011_Winter_36360	98.89	359	0	4	1	358	492	137	0	648
gi|209364730|gb|FJ215418.1|	Axinella_25V1011_Winter_36370	99.68	313	0	1	1	313	529	218	2e-175	605
gi|209364840|gb|FJ215528.1|	Axinella_25V1011_Winter_36373	100	492	0	0	1	492	492	1	0	975
gi|209364730|gb|FJ215418.1|	Axinella_25V1011_Winter_36376	99.62	521	2	0	1	521	529	9	0	1017
gi|209364726|gb|FJ215414.1|	Axinella_25V1011_Winter_36378	98.53	136	2	0	1	136	528	393	3e-70	254
gi|209364730|gb|FJ215418.1|	Axinella_25V1011_Winter_36384	99.62	521	2	0	1	521	529	9	0	1017
gi|209364724|gb|FJ215412.1|	Axinella_25V1011_Winter_36388	99.59	490	2	0	1	490	490	1	0	914
gi|209364840|gb|FJ215528.1|	Axinella_25V1011_Winter_36389	100	492	0	0	1	492	492	1	0	975
gi|209364730|gb|FJ215418.1|	Axinella_25V1011_Winter_36390	99.43	529	3	0	1	529	529	1	0	1025
gi|209364730|gb|FJ215418.1|	Axinella_25V1011_Winter_36395	99.23	521	4	0	1	521	529	9	0	1001
gi|209364730|gb|FJ215418.1|	Axinella_25V1011_Winter_36407	99.62	523	2	0	1	523	529	7	0	1021
gi|209364730|gb|FJ215418.1|	Axinella_25V1011_Winter_36411	99.57	233	0	1	1	232	529	297	7e-128	446
gi|209364730|gb|FJ215418.1|	Axinella_25V1011_Winter_36412	99.57	231	1	0	1	231	529	299	5e-129	450
gi|209364730|gb|FJ215418.1|	Axinella_25V1011_Winter_36414	99.24	523	4	0	1	523	529	7	0	1005
gi|209364730|gb|FJ215418.1|	Axinella_25V1011_Winter_36415	100	312	0	0	1	312	529	218	1e-179	618
gi|209364840|gb|FJ215528.1|	Axinella_25V1011_Winter_36419	99.71	349	0	1	1	349	492	145	0	676
gi|209364730|gb|FJ215418.1|	Axinella_25V1011_Winter_36420	99.81	529	1	0	1	529	529	1	0	1041
gi|209364730|gb|FJ215418.1|	Axinella_25V1011_Winter_36426	99.62	523	2	0	1	523	529	7	0	1021
gi|209364730|gb|FJ215418.1|	Axinella_25V1011_Winter_36428	99.42	521	2	1	1	521	529	10	0	1001
gi|209364730|gb|FJ215418.1|	Axinella_25V1011_Winter_36432	100	192	0	0	1	192	529	338	3e-108	381
gi|209364730|gb|FJ215418.1|	Axinella_25V1011_Winter_36434	99.61	517	2	0	1	517	529	13	0	1009
gi|209364730|gb|FJ215418.1|	Axinella_25V1011_Winter_36439	99.62	521	2	0	1	521	529	9	0	1017
gi|209364730|gb|FJ215418.1|	Axinella_25V1011_Winter_36447	99.43	528	3	0	1	528	529	2	0	1023
gi|209364730|gb|FJ215418.1|	Axinella_25V1011_Winter_36450	99.42	521	2	1	1	520	529	9	0	1001
gi|209364730|gb|FJ215418.1|	Axinella_25V1011_Winter_36456	98.08	522	3	6	1	516	529	9	0	910
gi|209364730|gb|FJ215418.1|	Axinella_25V1011_Winter_36458	98.29	525	4	4	1	523	529	8	0	940
gi|209364730|gb|FJ215418.1|	Axinella_25V1011_Winter_36478	100	121	0	0	1	121	529	409	4e-66	240
gi|209364704|gb|FJ215392.1|	Axinella_25V1011_Winter_36480	98.68	152	1	1	1	152	539	389	2e-77	278
gi|209364730|gb|FJ215418.1|	Axinella_25V1011_Winter_36482	99.43	528	1	2	1	526	529	2	0	1007
gi|209364840|gb|FJ215528.1|	Axinella_25V1011_Winter_36485	100	492	0	0	1	492	492	1	0	975
gi|209364730|gb|FJ215418.1|	Axinella_25V1011_Winter_36486	99.81	520	1	0	1	520	529	10	0	1023
gi|209364730|gb|FJ215418.1|	Axinella_25V1011_Winter_36487	99.81	521	1	0	1	521	529	9	0	1025
gi|209364730|gb|FJ215418.1|	Axinella_25V1011_Winter_36488	100	89	0	0	1	89	529	441	4e-47	176
gi|209364726|gb|FJ215414.1|	Axinella_25V1011_Winter_36489	98.59	284	3	1	1	284	528	246	5e-151	523
gi|209364730|gb|FJ215418.1|	Axinella_25V1011_Winter_36493	99.62	521	2	0	1	521	529	9	0	1017
gi|209364730|gb|FJ215418.1|	Axinella_25V1011_Winter_36495	99.43	528	1	2	1	527	529	3	0	1007
gi|209364730|gb|FJ215418.1|	Axinella_25V1011_Winter_36502	100	312	0	0	1	312	529	218	1e-179	618
gi|209364706|gb|FJ215394.1|	Axinella_25V1011_Winter_36506	99.68	308	1	0	1	308	539	232	7e-175	603
gi|209364730|gb|FJ215418.1|	Axinella_25V1011_Winter_36508	99.42	521	3	0	1	521	529	9	0	1009
gi|209364730|gb|FJ215418.1|	Axinella_25V1011_Winter_36509	98.65	446	2	4	1	442	529	84	0	805
gi|209364730|gb|FJ215418.1|	Axinella_25V1011_Winter_36512	99.62	521	1	1	1	521	529	10	0	1009
gi|209364702|gb|FJ215390.1|	Axinella_25V1011_Winter_36517	99.42	516	2	1	1	515	516	1	0	991
gi|209364730|gb|FJ215418.1|	Axinella_25V1011_Winter_36519	100	318	0	0	1	318	529	212	0	630
gi|209364730|gb|FJ215418.1|	Axinella_25V1011_Winter_36520	99.62	529	1	1	1	528	529	1	0	1025
gi|209364730|gb|FJ215418.1|	Axinella_25V1011_Winter_36521	100	224	0	0	1	224	529	306	3e-127	444
gi|209364730|gb|FJ215418.1|	Axinella_25V1011_Winter_36523	99.33	450	2	1	1	449	529	80	0	860
gi|209364730|gb|FJ215418.1|	Axinella_25V1011_Winter_36529	100	312	0	0	1	312	529	218	1e-179	618
gi|209364730|gb|FJ215418.1|	Axinella_25V1011_Winter_36532	99.22	516	1	3	1	515	529	16	0	967
gi|209364730|gb|FJ215418.1|	Axinella_25V1011_Winter_36536	98.65	445	3	3	1	445	529	88	0	811
gi|209364730|gb|FJ215418.1|	Axinella_25V1011_Winter_36544	100	73	0	0	1	73	529	457	1e-37	145
gi|209364730|gb|FJ215418.1|	Axinella_25V1011_Winter_36545	100	139	0	0	1	139	529	391	9e-77	276
gi|209364730|gb|FJ215418.1|	Axinella_25V1011_Winter_36552	100	315	0	0	1	315	529	215	0	624
gi|209364730|gb|FJ215418.1|	Axinella_25V1011_Winter_36557	99.81	520	1	0	1	520	529	10	0	1023
gi|209364730|gb|FJ215418.1|	Axinella_25V1011_Winter_36559	99.22	514	3	1	1	513	529	16	0	979
gi|209364730|gb|FJ215418.1|	Axinella_25V1011_Winter_36561	100	319	0	0	1	319	529	211	0	632
gi|209364724|gb|FJ215412.1|	Axinella_25V1011_Winter_36563	99.19	491	2	2	1	490	490	1	0	884
gi|209364730|gb|FJ215418.1|	Axinella_25V1011_Winter_36567	100	312	0	0	1	312	529	218	1e-179	618
gi|209364730|gb|FJ215418.1|	Axinella_25V1011_Winter_36568	99.61	517	2	0	1	517	529	13	0	1009
gi|209364730|gb|FJ215418.1|	Axinella_25V1011_Winter_36572	99.55	448	2	0	1	448	529	82	0	872
gi|209364730|gb|FJ215418.1|	Axinella_25V1011_Winter_36574	99.62	520	2	0	1	520	529	10	0	1015
gi|209364730|gb|FJ215418.1|	Axinella_25V1011_Winter_36587	99.62	521	2	0	1	521	529	9	0	1017
gi|209364840|gb|FJ215528.1|	Axinella_25V1011_Winter_36589	100	356	0	0	1	356	492	137	0	706
gi|209364730|gb|FJ215418.1|	Axinella_25V1011_Winter_36590	99.24	523	4	0	1	523	529	7	0	1005
gi|209364730|gb|FJ215418.1|	Axinella_25V1011_Winter_36593	99.62	523	2	0	1	523	529	7	0	1021
gi|209364840|gb|FJ215528.1|	Axinella_25V1011_Winter_36595	99.8	492	0	1	1	491	492	1	0	959
gi|209364730|gb|FJ215418.1|	Axinella_25V1011_Winter_36611	99.81	521	1	0	1	521	529	9	0	1025
gi|209364840|gb|FJ215528.1|	Axinella_25V1011_Winter_36612	99.71	348	1	0	1	348	492	145	0	682
gi|209364730|gb|FJ215418.1|	Axinella_25V1011_Winter_36619	99.1	445	1	3	1	445	529	88	0	827
gi|209364730|gb|FJ215418.1|	Axinella_25V1011_Winter_36622	100	311	0	0	1	311	529	219	5e-179	617
gi|209364730|gb|FJ215418.1|	Axinella_25V1011_Winter_36625	99.62	263	1	0	1	263	529	267	4e-148	513
gi|209364840|gb|FJ215528.1|	Axinella_25V1011_Winter_36628	99.8	492	0	1	1	491	492	1	0	959
gi|209364730|gb|FJ215418.1|	Axinella_25V1011_Winter_36629	99.43	524	1	2	1	523	529	7	0	999
gi|209364730|gb|FJ215418.1|	Axinella_25V1011_Winter_36634	100	302	0	0	1	302	529	228	1e-173	599
gi|209364843|gb|FJ215531.1|	Axinella_25V1011_Winter_36639	99.23	517	2	2	1	517	515	1	0	977
gi|209364730|gb|FJ215418.1|	Axinella_25V1011_Winter_36640	99.62	528	1	1	1	528	529	3	0	1023
gi|209364843|gb|FJ215531.1|	Axinella_25V1011_Winter_36641	99.61	516	1	1	1	516	515	1	0	999
gi|209364730|gb|FJ215418.1|	Axinella_25V1011_Winter_36643	100	74	0	0	1	74	529	456	3e-38	147
gi|209364730|gb|FJ215418.1|	Axinella_25V1011_Winter_36649	99.43	529	1	2	1	527	529	1	0	1009
gi|209364840|gb|FJ215528.1|	Axinella_25V1011_Winter_36651	99.59	492	1	1	1	491	492	1	0	952
gi|209364730|gb|FJ215418.1|	Axinella_25V1011_Winter_36656	99.62	523	2	0	1	523	529	7	0	1021
gi|209364730|gb|FJ215418.1|	Axinella_25V1011_Winter_36659	98.76	402	2	3	1	401	529	130	0	733
gi|209364726|gb|FJ215414.1|	Axinella_25V1011_Winter_36661	100	71	0	0	1	71	528	458	2e-36	141
gi|209364730|gb|FJ215418.1|	Axinella_25V1011_Winter_36669	99.11	447	2	2	1	446	529	84	0	839
gi|209364840|gb|FJ215528.1|	Axinella_25V1011_Winter_36671	99.33	447	0	3	1	447	492	49	0	839
gi|209364730|gb|FJ215418.1|	Axinella_25V1011_Winter_36676	100	324	0	0	1	324	529	206	0	642
gi|209364730|gb|FJ215418.1|	Axinella_25V1011_Winter_36689	99.24	528	4	0	1	528	529	2	0	1015
gi|209364730|gb|FJ215418.1|	Axinella_25V1011_Winter_36691	99.25	266	0	2	1	266	529	266	1e-142	496
gi|209364730|gb|FJ215418.1|	Axinella_25V1011_Winter_36695	100	165	0	0	1	165	529	365	3e-92	327
gi|209364730|gb|FJ215418.1|	Axinella_25V1011_Winter_36696	99.68	312	0	1	1	311	529	218	7e-175	603
gi|209364843|gb|FJ215531.1|	Axinella_25V1011_Winter_36697	99.42	516	1	2	1	515	515	1	0	983
gi|209364730|gb|FJ215418.1|	Axinella_25V1011_Winter_36698	98.58	424	4	2	1	424	529	108	0	777
gi|209364730|gb|FJ215418.1|	Axinella_25V1011_Winter_36702	100	233	0	0	1	233	529	297	1e-132	462
gi|209364730|gb|FJ215418.1|	Axinella_25V1011_Winter_36703	98.85	523	4	2	1	521	529	7	0	977
gi|209364730|gb|FJ215418.1|	Axinella_25V1011_Winter_36704	99.6	495	1	1	1	495	529	36	0	957
gi|209364730|gb|FJ215418.1|	Axinella_25V1011_Winter_36705	99.32	442	2	1	1	441	529	88	0	844
gi|209364730|gb|FJ215418.1|	Axinella_25V1011_Winter_36708	99.62	528	1	1	1	527	529	2	0	1023
gi|209364730|gb|FJ215418.1|	Axinella_25V1011_Winter_36716	99.22	515	2	2	1	514	529	16	0	973
gi|209364730|gb|FJ215418.1|	Axinella_25V1011_Winter_36717	100	312	0	0	1	312	529	218	1e-179	618
gi|209364730|gb|FJ215418.1|	Axinella_25V1011_Winter_36718	99.18	368	2	1	1	367	529	162	0	698
gi|209364704|gb|FJ215392.1|	Axinella_25V1011_Winter_36723	99.6	249	1	0	1	249	539	291	9e-140	486
gi|209364840|gb|FJ215528.1|	Axinella_25V1011_Winter_36728	99.59	493	1	1	1	493	492	1	0	954
gi|209364730|gb|FJ215418.1|	Axinella_25V1011_Winter_36731	98.35	423	4	3	1	421	529	108	0	759
gi|209364730|gb|FJ215418.1|	Axinella_25V1011_Winter_36735	100	235	0	0	1	235	529	295	8e-134	466
gi|209364730|gb|FJ215418.1|	Axinella_25V1011_Winter_36737	100	312	0	0	1	312	529	218	1e-179	618
gi|209364730|gb|FJ215418.1|	Axinella_25V1011_Winter_36739	100	312	0	0	1	312	529	218	1e-179	618
gi|209364730|gb|FJ215418.1|	Axinella_25V1011_Winter_36744	98.48	528	5	3	1	525	529	2	0	959
gi|209364730|gb|FJ215418.1|	Axinella_25V1011_Winter_36745	98.85	523	3	3	1	520	529	7	0	965
gi|209364726|gb|FJ215414.1|	Axinella_25V1011_Winter_36747	99.41	341	1	1	1	341	528	189	0	652
gi|209364730|gb|FJ215418.1|	Axinella_25V1011_Winter_36750	99.62	529	1	1	1	528	529	1	0	1025
gi|209364730|gb|FJ215418.1|	Axinella_25V1011_Winter_36752	100	264	0	0	1	264	529	266	4e-151	523
gi|209364730|gb|FJ215418.1|	Axinella_25V1011_Winter_36753	99.42	521	2	1	1	520	529	9	0	1001
gi|209364712|gb|FJ215400.1|	Axinella_25V1011_Winter_36754	99.21	508	4	0	1	508	524	17	0	975
gi|209364704|gb|FJ215392.1|	Axinella_25V1011_Winter_36756	100	71	0	0	1	71	539	469	2e-36	141
gi|209364730|gb|FJ215418.1|	Axinella_25V1011_Winter_36759	99.23	521	2	2	1	519	529	9	0	985
gi|209364730|gb|FJ215418.1|	Axinella_25V1011_Winter_36762	99.68	313	0	1	1	313	529	218	2e-175	605
gi|209364730|gb|FJ215418.1|	Axinella_25V1011_Winter_36766	100	111	0	0	1	111	529	419	4e-60	220
gi|209364730|gb|FJ215418.1|	Axinella_25V1011_Winter_36769	99.42	514	2	1	1	513	529	16	0	987
gi|209364726|gb|FJ215414.1|	Axinella_25V1011_Winter_36770	100	71	0	0	1	71	528	458	2e-36	141
gi|209364730|gb|FJ215418.1|	Axinella_25V1011_Winter_36773	99.42	520	1	2	1	519	529	11	0	991
gi|209364730|gb|FJ215418.1|	Axinella_25V1011_Winter_36776	99.62	523	2	0	1	523	529	7	0	1021
gi|209364730|gb|FJ215418.1|	Axinella_25V1011_Winter_36779	100	230	0	0	1	230	529	300	7e-131	456
gi|209364730|gb|FJ215418.1|	Axinella_25V1011_Winter_36781	99.24	528	3	1	1	527	529	2	0	1007
gi|209364730|gb|FJ215418.1|	Axinella_25V1011_Winter_36787	100	312	0	0	1	312	529	218	1e-179	618
gi|209364730|gb|FJ215418.1|	Axinella_25V1011_Winter_36792	99.36	312	0	2	1	311	529	219	4e-170	587
gi|209364726|gb|FJ215414.1|	Axinella_25V1011_Winter_36793	99.55	446	1	1	1	445	528	83	0	860
gi|209364730|gb|FJ215418.1|	Axinella_25V1011_Winter_36796	100	106	0	0	1	106	529	424	3e-57	210
gi|209364730|gb|FJ215418.1|	Axinella_25V1011_Winter_36798	99.43	523	2	1	1	522	529	7	0	1005
gi|209364825|gb|FJ215513.1|	Axinella_25V1011_Winter_36804	98.99	99	1	0	1	99	573	475	1e-50	188
gi|209364730|gb|FJ215418.1|	Axinella_25V1011_Winter_36805	100	329	0	0	1	329	529	201	0	652
gi|209364730|gb|FJ215418.1|	Axinella_25V1011_Winter_36806	99.21	381	2	1	1	381	529	150	0	724
gi|209364730|gb|FJ215418.1|	Axinella_25V1011_Winter_36807	99.41	507	3	0	1	507	529	23	0	981
gi|209364730|gb|FJ215418.1|	Axinella_25V1011_Winter_36811	99.62	523	2	0	1	523	529	7	0	1021
gi|209364730|gb|FJ215418.1|	Axinella_25V1011_Winter_36812	100	312	0	0	1	312	529	218	1e-179	618
gi|209364730|gb|FJ215418.1|	Axinella_25V1011_Winter_36814	99.46	368	1	1	1	367	529	162	0	706
gi|209364730|gb|FJ215418.1|	Axinella_25V1011_Winter_36816	99.62	528	2	0	1	528	529	2	0	1031
gi|209364730|gb|FJ215418.1|	Axinella_25V1011_Winter_36823	99.81	523	1	0	1	523	529	7	0	1029
gi|209364726|gb|FJ215414.1|	Axinella_25V1011_Winter_36832	99.19	247	2	0	1	247	528	282	3e-136	474
gi|209364730|gb|FJ215418.1|	Axinella_25V1011_Winter_36835	99.24	523	3	1	1	522	529	7	0	997
gi|209364730|gb|FJ215418.1|	Axinella_25V1011_Winter_36837	99.32	442	3	0	1	442	529	88	0	852
gi|209364730|gb|FJ215418.1|	Axinella_25V1011_Winter_36838	99.62	528	2	0	1	528	529	2	0	1031
gi|209364714|gb|FJ215402.1|	Axinella_25V1011_Winter_36839	99.02	102	0	1	1	102	492	392	4e-50	186
gi|209364730|gb|FJ215418.1|	Axinella_25V1011_Winter_36845	99.55	446	2	0	1	446	529	84	0	868
gi|209364730|gb|FJ215418.1|	Axinella_25V1011_Winter_36855	100	314	0	0	1	314	529	216	0	622
gi|209364706|gb|FJ215394.1|	Axinella_25V1011_Winter_36862	99.43	530	2	1	1	529	539	10	0	1021
gi|209364843|gb|FJ215531.1|	Axinella_25V1011_Winter_36863	99.61	516	1	1	1	516	515	1	0	999
gi|209364730|gb|FJ215418.1|	Axinella_25V1011_Winter_36865	100	333	0	0	1	333	529	197	0	660
gi|209364730|gb|FJ215418.1|	Axinella_25V1011_Winter_36868	98.77	326	2	2	1	324	529	204	1e-173	599
gi|209364730|gb|FJ215418.1|	Axinella_25V1011_Winter_36872	99.62	521	2	0	1	521	529	9	0	1017
gi|209364730|gb|FJ215418.1|	Axinella_25V1011_Winter_36875	98.88	447	2	2	1	445	529	84	0	833
gi|209364730|gb|FJ215418.1|	Axinella_25V1011_Winter_36879	99.71	340	1	0	1	340	529	190	0	666
gi|209364730|gb|FJ215418.1|	Axinella_25V1011_Winter_36881	99.62	523	2	0	1	523	529	7	0	1021
gi|209364726|gb|FJ215414.1|	Axinella_25V1011_Winter_36889	99.18	245	1	1	1	245	528	285	1e-132	462
gi|209364825|gb|FJ215513.1|	Axinella_25V1011_Winter_36892	98.61	72	1	0	1	72	573	502	1e-34	135
gi|209364730|gb|FJ215418.1|	Axinella_25V1011_Winter_36894	98.88	447	2	2	1	445	529	84	0	833
gi|209364730|gb|FJ215418.1|	Axinella_25V1011_Winter_36895	99.43	523	2	1	1	522	529	7	0	1005
gi|209364730|gb|FJ215418.1|	Axinella_25V1011_Winter_36896	99.43	523	3	0	1	523	529	7	0	1013
gi|209364840|gb|FJ215528.1|	Axinella_25V1011_Winter_36898	99.72	356	1	0	1	356	492	137	0	698
gi|209364730|gb|FJ215418.1|	Axinella_25V1011_Winter_36901	99.68	317	1	0	1	317	529	213	3e-180	620
gi|209364730|gb|FJ215418.1|	Axinella_25V1011_Winter_36902	99.38	323	1	1	1	322	529	207	5e-179	617
gi|209364730|gb|FJ215418.1|	Axinella_25V1011_Winter_36909	98.53	341	3	2	1	340	529	190	3e-180	620
gi|209364730|gb|FJ215418.1|	Axinella_25V1011_Winter_36919	99.62	523	2	0	1	523	529	7	0	1021
gi|209364730|gb|FJ215418.1|	Axinella_25V1011_Winter_36921	99.33	446	2	1	1	445	529	84	0	852
gi|209364730|gb|FJ215418.1|	Axinella_25V1011_Winter_36926	99.81	529	1	0	1	529	529	1	0	1041
gi|209364730|gb|FJ215418.1|	Axinella_25V1011_Winter_36927	99.71	339	1	0	1	339	529	191	0	664
gi|209364730|gb|FJ215418.1|	Axinella_25V1011_Winter_36934	99.23	521	3	1	1	520	529	9	0	993
gi|209364730|gb|FJ215418.1|	Axinella_25V1011_Winter_36943	100	312	0	0	1	312	529	218	1e-179	618
gi|209364730|gb|FJ215418.1|	Axinella_25V1011_Winter_36946	98.21	447	4	3	1	447	529	87	0	803
gi|209364840|gb|FJ215528.1|	Axinella_25V1011_Winter_36948	100	492	0	0	1	492	492	1	0	975
gi|209364728|gb|FJ215416.1|	Axinella_25V1011_Winter_36949	100	492	0	0	1	492	492	1	0	975
gi|209364726|gb|FJ215414.1|	Axinella_25V1011_Winter_36951	98.38	247	4	0	1	247	528	282	5e-132	460
gi|209364730|gb|FJ215418.1|	Axinella_25V1011_Winter_36953	100	231	0	0	1	231	529	299	2e-131	458
gi|209364704|gb|FJ215392.1|	Axinella_25V1011_Winter_36955	99.15	236	0	2	1	235	539	305	7e-125	436
gi|209364724|gb|FJ215412.1|	Axinella_25V1011_Winter_36959	98.58	422	6	0	1	422	490	69	0	747
gi|209364730|gb|FJ215418.1|	Axinella_25V1011_Winter_36963	100	312	0	0	1	312	529	218	1e-179	618
gi|209364730|gb|FJ215418.1|	Axinella_25V1011_Winter_36965	100	312	0	0	1	312	529	218	1e-179	618
gi|209364730|gb|FJ215418.1|	Axinella_25V1011_Winter_36969	99.42	521	2	1	1	520	529	9	0	1001
gi|209364726|gb|FJ215414.1|	Axinella_25V1011_Winter_36972	99.46	369	1	1	1	369	528	161	0	708
gi|209364840|gb|FJ215528.1|	Axinella_25V1011_Winter_36978	100	488	0	0	1	488	492	5	0	967
gi|209364730|gb|FJ215418.1|	Axinella_25V1011_Winter_36981	99.42	521	3	0	1	521	529	9	0	1009
[truncated: 63,536 more rows]
