# Supplementary material for: Pyrosequencing of Bacterial Symbionts within Axinella corrugata Sponges: Diversity and Seasonal Variability
Source: PLoS One. 2012 Jun 12;7(6):e38204. doi: 10.1371/journal.pone.0038204 (PMC3373494; doi:10.1371/journal.pone.0038204)
Supplement: Table S4 — Class level assignments of 16S rRNA sequences. Assignments were made using the RDP classifier with a minimum confidence threshold of 80%. (XLS) [file pone.0038204.s005.xls]

## Sheet: Classes assignments
Table S4 -Class level assignments of 16S rRNA sequences
	Sediment	Seawater	Amp-May	Ax-May1	Ax-May2	Ax29B-Dec	Ax29C-Dec	Ax29A-Dec	Ax-May	Ax-June-Key
Acidobacteria	165	0	0	0	1	3	4	6	0	0
Actinobacteria	105	8	169	9	28	2	97	92	11	103
Alphaproteobacteria	526	794	751	2940	1421	1017	766	2469	3230	5989
Anaerolineae	0	0	0	0	3	1	0	0	0	0
Bacilli	0	0	71	4	1	0	5	2	5	5
Bacteroidetes	0	0	41	3	2	0	1	3	1	4
Betaproteobacteria	32	12	363	16	3	6	17	40	5	22
Chlamydiae	1	0	0	0	0	0	0	0	0	0
Clostridia	0	0	60	32	58	11	2	25	25	107
Cyanobacteria	47	2465	17094	5986	3308	264	1350	5965	2765	9487
Deferribacteres	0	0	0	1	0	0	0	0	0	0
Deinococci	0	0	0	0	10	0	0	0	0	0
Deltaproteobacteria	112	11	19	2819	2115	2121	3076	1702	1381	1558
Epsilonproteobacteria	2	0	0	1	5	0	0	1	0	2
Erysipelotrichi	0	0	0	0	2	1	0	0	1	1
Flavobacteria	5	291	1007	1389	659	95	233	883	822	1780
Fusobacteria	0	0	0	0	3	0	0	1	0	2
Gammaproteobacteria	401	210	6640	6526	2723	4086	5967	3068	4342	3496
Lentisphaerae	0	0	13	3	8	5	0	4	2	18
Mollicutes	0	1	0	0	1	0	0	0	0	0
Nitrospira	62	0	0	640	363	1326	769	358	857	159
OD1_genera_incertae_sedis	0	0	0	0	0	0	0	0	0	1
Planctomycetacia	218	0	7	1	34	2	13	31	2	22
Sphingobacteria	12	8	33	16	91	6	11	26	12	76
TM7_genera_incertae_sedis	151	0	0	0	3	0	0	0	0	0
Verrucomicrobiae	4	20	0	10	11	1	11	13	4	29
WS3_genera_incertae_sedis	0	0	0	0	0	0	0	1	0	0
